# Supplementary material for: Phylogeny of the Archiborborinae (Diptera: Sphaeroceridae) Based on Combined Morphological and Molecular Analysis
Source: PLoS One. 2013 Jan 18;8(1):e51190. doi: 10.1371/journal.pone.0051190 (PMC3548823; doi:10.1371/journal.pone.0051190)
Supplement: Nexus S1 — Matrix of morphological characters. Includes 53 characters for 128 taxa. Nexus format. (NEX) [file pone.0051190.s002.nex]

#NEXUS


BEGIN TAXA;
    DIMENSIONS NTAX=128;
    TAXLABELS
        Epistomyia_sp.
        Blaesochaetophora_sp.
        Apteromyia_sp.
        Rachispoda_sp.
        Palaeoceroptera_clefta
        Archileptocera_nigra
        Lotophila_atra
        Copromyza_sp.
        Gymnometopina_sp.
        Parasphaerocera_sp.
        Tucma_tucumana
        Pycnopota_sp.
        auranticeps
        inca
        Archiborborus_hirtipes
        inbio
        Archiborborus_annulatus
        Frutillaria_calida
        Archiborborus_quadrinotus
        Archiborborus_femoralis
        Archiborborus_maculipennis
        Archiborborus_simplicimanus
        yungas
        Frutillaria_edenensis
        daedalus
        Archiborborus_maximus
        vittatus
        marensis
        crocidosternum
        Archiborborus_hirtus
        Archiborborus_orbitalis
        siberia
        echinus
        Archiborborus_microphthalmus
        aurantifemur
        Archiborborus_setosus
        baeza
        fulignosus
        Antrops_truncipennis
        Archiborborus_chaetosus
        didactylos
        diversipennis
        variegatus
        anovariegatus
        bucki
        tachira
        fulgiceps
        coroico
        altissimus
        quadrilobus
        bellavista
        sierrazulensis
        zongo
        emarginatus
        talamanca
        subemarginatus
        boliviensis
        zamora
        pollex
        punctipennis
        peruvianus
        masneri
        avignis
        costaricensis
        cryptopygium
        niger
        flavifemur
        vittifrons
        plaumanni
        stellans
        dominicus
        baorucensis
        psilosternum
        boraceiensis
        friburguensis
        hispidus
        Archiborborus_mexicanus
        alytothrix
        suchixtepecensis
        oaxacensis
        zacapa
        guatamalensis
        longiphallus
        hondurensis
        durango
        subfoveolatus
        apterus
        coniobaptos
        guaramacalensis
        tequendama
        biflavus
        podocarpus
        sp_B
        sp_C
        sp_D
        sp_E
        carpishensis
        eurus
        tetrastichus
        cotopaxi
        papallacta
        guandera
        Archiborborus_nitidicollis
        unduavi
        pecki
        versabilis
        cochabamba
        cochinoca
        mucarensis
        juninensis
        tumbrensis
        altiplanus
        Penola_eudyptidis
        Frutillaria_abdita
        Frutillaria_triangularis
        Frutillaria_calceata
        Frutillaria_chepuensis
        Frutillaria_kuscheli
        Frutillaria_propinqua
        Frutillaria_tenuiforceps
        Frutillaria_stenoptera
        Frutillaria_richardsi
        Frutillaria_transversa
        Frutillaria_glabra
        Frutillaria_anticura
        Frutillaria_chiloensis
        Frutillaria_furcata
        Frutillaria_contulmo
  ;
END;

BEGIN CHARACTERS;
    DIMENSIONS  NCHAR=53;
    FORMAT DATATYPE=STANDARD SYMBOLS="1032547698" GAP=- MISSING=?;
    MATRIX
Epistomyia_sp.                  0000020201010000-0000000001000000000-00000-0000000111
Blaesochaetophora_sp.           0000120000010000-0000000001000000000-00000000001111--
Apteromyia_sp.                  100011010001001--0011100001100000000-0100100000111111
Rachispoda_sp.                  100011020101001--0011100001100000000-0100100000111111
Palaeoceroptera_clefta          1000110000010010-0011100001100011000-011010000000111?
Archileptocera_nigra            1000110000110010-0000100000100000000-0100100000111111
Lotophila_atra                  1000120000100000-0000010000100000000-0100100000000110
Copromyza_sp.                   100002000010000010010110003100011000-0110100000000110
Gymnometopina_sp.               1000120000100000-0000110001100011100-0100000000000110
Parasphaerocera_sp.             10-0120400100000-0000000000100111000-0100100000010110
Tucma_tucumana                  1100110300110000-0000110001100011000-0000100000000100
Pycnopota_sp.                   10011?0000110000-0010101112100011000-010000000011111-
auranticeps                     11011000001100000101011000212001110100110110010001111
inca                            11011001001100001111011100310001100111110100010000111
Archiborborus_hirtipes          110102000011000111100000003100011000-0110100000111010
inbio                           11011010001100000100011000111001110100111100011000111
Archiborborus_annulatus         11111000001100000111011100310000000104110100010001111
Frutillaria_calida              11011000001101----000110001100000000-3110100000111001
Archiborborus_quadrinotus       11011000001100000111011(10)00310001100100110100010001111
Archiborborus_femoralis         11011000001100000111011(10)00310001(10)00100110100010001111
Archiborborus_maculipennis      11011000001100000111111110310001100100110100010000111
Archiborborus_simplicimanus     11011000001100000111011000310000000100110100010001111
yungas                          1101100000110000-1000111002100000000-2110101010001111
Frutillaria_edenensis           11011000001101----000110001100000000-3110100000111001
daedalus                        110110000011000001010110002100000000-0110100000111011
Archiborborus_maximus           11010001001100000111011100310000100100110100010000110
vittatus                        11011200001100000111111011210001?000-011010001001111?
marensis                        11011000001100000101011000110101100100110100110-----1
crocidosternum                  110110000011000101010110002100101010-011010011000111?
Archiborborus_hirtus            1101100000110000-1110110003100011000-0110100000000111
Archiborborus_orbitalis         11011?0000110000-1000111003100000000-2110101010001111
siberia                         1-011?0-101112----00011000210000-00205110100010------
echinus                         1-011?0000110000-10--------100011000-0110100000000111
Archiborborus_microphthalmus    110110000011000001111111113100000000-0110100000001111
aurantifemur                    11011000001100000111111111310001100100110100010000111
Archiborborus_setosus           11011?00001100000111111111310001100100110100010000111
baeza                           11011000001100000111011100310000000100110100010000111
fulignosus                      11011000001100000111011100310000000100110100010000111
Antrops_truncipennis            1-01020-001-00-0--110111003100000000-0110100010000111
Archiborborus_chaetosus         11111000001100----11011100310000000100110100010001110
didactylos                      11011000001100000111011000310000000104110100010001111
diversipennis                   11011000001100000111011100310000000100110100010000111
variegatus                      11011200001100000111011100310000100100110100010000111
anovariegatus                   11011200001100000111011100310000100100110100010000111
bucki                           11011?0-001100-0--11011100310001-00100110100010------
tachira                         1101100100110000-111011000310000100111110100010000111
fulgiceps                       1101100100110000-111011000310000100111110100010000111
coroico                         1101100100110000-111011100310000100111110100010000111
altissimus                      1101100100110000-111011000210000100111110100010000111
quadrilobus                     1101100100110000-111011100310001100111110100010000111
bellavista                      1101100100110000-111011100310001100111110100010000111
sierrazulensis                  1101100100110000-111011100210000100111110100010000111
zongo                           1101100100110000-111011100310000100111110100010000111
emarginatus                     1101100000110000-111010100212001110110110110010001111
talamanca                       1101100000110000-101010100112001110110110110010001111
subemarginatus                  11011000001100000111010000212001110110110110010001111
boliviensis                     11011000001100000101010000112001110110110110010001111
zamora                          11011000001100000111010000112001110110110110010001111
pollex                          11011000001100000100010100112001110105110110010000111
punctipennis                    11011000001100000100010100112001110100110110010000111
peruvianus                      11011?10011100000100000000112001110100111100011000111
masneri                         11011?10011100000100000000112001110100111100011000111
avignis                         11011010011100000100000000012001110100111100011000111
costaricensis                   11011?10011100000100000000112001110100111100011000111
cryptopygium                    11011000001100000100011000110000110105110100010000111
niger                           110112000011000001010110002100001001001-0100010000111
flavifemur                      110110000011000001010110001101001000-0110100110000011
vittifrons                      11011?000011000101010111002100000000-0110100010001111
plaumanni                       110110000011000101010110002100000010-0110100110001111
stellans                        11011000001100010101111000210110101100110100110000111
dominicus                       11011000001100010101121000110110101100110100110000111
baorucensis                     11011000001100010101121000110110101200110100110000111
psilosternum                    1101100000-100010101011000210110101200110100110101111
boraceiensis                    1101100000110001010101100021011010110011010011010111?
friburguensis                   11011?10001100000100010000112001110100111100011000111
hispidus                        11011010001100000100000000112001110100111100011000111
Archiborborus_mexicanus         11011010001100000100011000111001110---11-1-----000111
alytothrix                      11011010001100000100011000111001110100111100011000111
suchixtepecensis                11011010001100000100011000111001110100111100011-----?
oaxacensis                      11011010001100000100010000111001110100111100011000111
zacapa                          11011010001100000101011000111001110100111100011000111
guatamalensis                   11011010001100000100011000111001110100111100011000111
longiphallus                    11011010001100000100011000111001110100111100011000111
hondurensis                     11011010001100000100011000111001110100111100011000111
durango                         11011010001100000100011000111001110100111100011000111
subfoveolatus                   11011010001100000101011000111001110100111100011000111
apterus                         11011000001102----01011100210001110100111100010000111
coniobaptos                     1101100-101112----00011000110000-00105110100010------
guaramacalensis                 1101120-101112----00000000210000000100110100010000111
tequendama                      1-01120-101112----10011000210001-00100110100010-----1
biflavus                        1101100-101112----11011100210001100100110100010000111
podocarpus                      1101120-101112----01011100210000100100110100010000111
sp_B                            1-01120-101112-----101100021000-100------------000111
sp_C                            1-011?0-101112-----001000021000-100------------00011?
sp_D                            1-01120-101112-----001100021000-100------------000111
sp_E                            1-011?0-101112-----001100021000-110------------000?1?
carpishensis                    1--11203101112----01011000210000000105110100110001111
eurus                           1101100000110000-100011100210000-000-211010101000111-
tetrastichus                    1101100000110000-1000111002100000000-2110101010001111
cotopaxi                        1101100000110000-1000111002100000000-2110101010001111
papallacta                      1101100000110000-1000111002100000000-2110101010001111
guandera                        1101100000110000-1000111002100000000-2110101010001111
Archiborborus_nitidicollis      11011?0000110000-100011100210000-000-211010101000111-
unduavi                         1101100000110000-1000111002100000000-2110101010001111
pecki                           1101100000110000-1000111002100000000-2110101010001111
versabilis                      1101100000110000-1000111002100000000-2110101010001111
cochabamba                      11011?0000110000-100011100210000-000-2110101010------
cochinoca                       11011?0000110000-100011100210000-000-2110101010------
mucarensis                      11011?0000110000-100011100210000-000-2110101010------
juninensis                      11011?0000110000-100011100210000-000-2110101010------
tumbrensis                      11011?0000110000-100011100210000-000-2110101010------
altiplanus                      110102000011000111100000003100011000-0110100000111010
Penola_eudyptidis               11011?0-001101----1001(10)0002100000000-3110100000111011
Frutillaria_abdita              11011?00001101----000110001100000000-3110100000111001
Frutillaria_triangularis        11011000001101----000110001100000000-3110100000111011
Frutillaria_calceata            11011000001101----000110001100000000-311010000011100-
Frutillaria_chepuensis          11011000001101----000110001100000000-3110100000111001
Frutillaria_kuscheli            11011000001101----000110001100000000-311010000011100-
Frutillaria_propinqua           11011000001101----000110001100000000-3110100000------
Frutillaria_tenuiforceps        11011000001101----000110001100000000-3110100000111001
Frutillaria_stenoptera          11011000001101----000110001100000000-3110100000111001
Frutillaria_richardsi           11011000001101----000110001100000000-3110100000------
Frutillaria_transversa          11011000001101----000110001100000000-3110100000111001
Frutillaria_glabra              11011000001101----000110001100000000-3110100000111001
Frutillaria_anticura            11011000001101----000110001100000000-3110100000------
Frutillaria_chiloensis          11011000001101----000110001100000000-3110100000------
Frutillaria_furcata             11011000001101----000110001100000000-3110100000------
Frutillaria_contulmo            11011000001101----000110001100000000-3110100000111001
    ;
END;
