# Supplementary material for: Phylogeny of the Archiborborinae (Diptera: Sphaeroceridae) Based on Combined Morphological and Molecular Analysis
Source: PLoS One. 2013 Jan 18;8(1):e51190. doi: 10.1371/journal.pone.0051190 (PMC3548823; doi:10.1371/journal.pone.0051190)
Supplement: Nexus S2 — Matrix of molecular characters. Includes 5 loci (2795 base pairs) for 28 taxa. Nexus format. (NEX) [file pone.0051190.s003.nex]

#NEXUS


BEGIN TAXA;
    DIMENSIONS NTAX=28;
    TAXLABELS
        Archiborborus_hirtus
        Apteromyia_sp.
        crocidosternum
        marensis
        vittatus
        Archiborborus_maximus
        daedalus
        Frutillaria_edenensis
        yungas
        Archiborborus_simplicimanus
        Archiborborus_maculipennis
        Archiborborus_femoralis
        Archiborborus_quadrinotus
        Archiborborus_annulatus
        inbio
        Archiborborus_hirtipes
        bellavista
        auranticeps
        Lotophila_atra
        echinus
        siberia
        Archiborborus_orbitalis
        Pycnopota_sp.
        Parasphaerocera_sp.
        Copromyza_sp.
        Epistomyia_sp.
        Frutillaria_calida
        Rachispoda_sp.
  ;
END;

BEGIN CHARACTERS;
    DIMENSIONS  NCHAR=2795;
    FORMAT DATATYPE=DNA GAP=- MISSING=? MATCHCHAR=.;
    ELIMINATE 2580 - 2586;
    MATRIX
Archiborborus_hirtus           ??????TGTATTTGTAAATACYAAAGTAGTATTAGTTATGTTCTTGAAACTTAAAAAATTTGGCGGTATTTTAGTCTATTCAGAGGAACCTGTTCTATAATCGATAATCCACGATGGACCTTACTTAAATTTGTTAATCAGTTTATATACCGTCGTTATTAGAATATTTTATAAGAATAATAATTTTCATAAAATTTTATTAAAATATATATCAGATCAAGGTGTAGCTTATGTTTAAGTAGAAATGGGTTACAATAAATTTATTTATACGAATGTAAATATGAAAAATTTACTGAAGGTGGATTTGATAGTAAAATTATAAAGATTAATAATTTGATTTTAGCTCTAAAATATGTAC??????????????????????????????????ATAGTAGGAACTTCATTAAGAATTCTTATTCGAGCTGAATTAGGTCACCCTGGAGCTCTAATTGGAGATGATCAAATTTATAATGTTATTGTAACTGCTCATGCTTTTGTAATAATTTTTTTTATAGTAATACCTATTATAATTGGTGGATTTGGTAATTGATTAGTTCCTCTAATACTTGGGGCTCCTGATATAGCTTTTCCACGAATAAATAATATAAGTTTTTGACTGTTACCTCCTTCTCTTACTTTACTATTAGTAAGTAGTATAGTAGAAAATGGAGCTGGTACAGGGTGAACAGTTTACCCTCCTCTATCTTCAGGGATTGCTCATGGAGGAGCTTCTGTTGATTTAGCAATTTTTTCTCTTCATTTAGCTGGAGTTTCTTCAATTTTAGGAGCAGTAAATTTTATTACTACTGTTATTAATATACGATCAACAGGAATTACATTTGATCGAATACCATTATTTGTTTGATCAGTTGTAATTACTGCCTTATTACTATTATTATCTTTACCAGTATTAGCCGGAGCTATTACTATACTATTAACAGATCGAAATTTAAATACTTCTTTCTTTGACCCAGCTGGAGGTGGGGATCCTATTTTATACCAACACTTA??????CTACAGTAATTACTAATTTACTATCTGCTGTTCCATACTTAGGTCTTGATTTAGTTCAATGAGTATGAGGAGGATTTGCAGTAGATAATGCAACCCTTACCCGATTTTTTACTTTTCACTTTATCTTACCATTTATTGTATTAGCAATAACTATAATTCATTTACTATTTTTACACCAAACAGGATCTAACAATCCAATTGGATTAAACTCAAATATTGATAAAATTCCATTTCACCCTTATTTTACTTATAAGGATGTATTCGGGTTTGTAGTTATACTAATAGCATTAATTTTACTTACATTAATTAGTCCTAACCTATTAGGAGATCCAGATAATTTTATTCCTGCTAATCCCTTAGTAACCCCAGTACATATTCAACCAGAATGATACTTCTTATTCGCTTATGCTATTTTACGATCAATTCCTAATAAGCTTGGTGGAGTAATTGCTTTAGTTTTATCAATTGCAATTTTAGCTATTTTACCATTTTATCATTTAAGAAAGTTCCGAGGAATTCAATTTTACCCTATTAATCAAGTATTATTTTGAATTATAGTAGTAACAGTAATTTTATTAACATGAATTGGAGCTCGACCTGTTGAAGACCCTTACGTTTTAATTGGTCAAATTTTAACTGTTGTTTATTTCTTATATTACCTAATTAATCCTCTAGTAATTAAATGATGAGATAATTTACTAAATTA?????TATTTCCAAGACATCAGGATCATCCATATTCACCAGCTCTGGTACACTGCGA???CCGCCAATGCGATCAAAATGCAATTCTGAACAGGGCCCACAGGGTCCAGTCTCTCCCATTTCCCAGAAGTTATCCTTCATGCTGCCAGGCAGAATATGTTCAGGTTTCAAACCCAAATCCATCCACATTTGCTTGCACTCCAGATCAGGCTCCAGCCCGCTGGCCTCATCCCCTCCGAAATAGGTTACATACAAACGATCCTTGGGCAAGTTGAGGCGCTCGGTCAAAAATTCCCAAGCCCAGCTGCAGATTTCCTTCTTGAAGTAATCCCCAAAGGACCAATTGCCCAACATTTCAAAAAAGGTATGATGATAGACATCTTTGCCAACATCATCCAAATCTAGTTCAGCACTAAGTCACTTTGTCTTTATGGCAAATGTGAGATGCAGTGTATGGAACATCTTAAATCTAGTATGAGAAATTAACG?ATTTAAGTCCTTCTTAAATGAGGCCATTTACCCATAGAGGGTGCCAGGCCCGTATAACGTTAATGATTACTAGAAGATGTTTCCAAAGAGTCGTGTTGCTTGATAGTGCAGCACTAAGTGGGTGGTAAACTCCATCTAAAACTAAATATAACCATGAGACCGATAGTAAACAAGTACCGTGAGGGAAAGTTGAAAAGAACTCTGAATAGAGAGTTAAATAGTACGTGAAACTGCTTAGAGGTTAAGCCCGATGAACCTGAATATCCATTATGGAAAATTCATCATTGTAATT?GTAATATTT?AAACAATATTA?TAATAATAGTGTGCATTTTTTCCATATAAGGACATTGTAATCTATTAATAT???G???CTATTTATCAAAAGATCA?TTTGCTTATGTTTATTCCAATTAGT?TTGCTTGCA?AGTTAACACAGAATAAAT??GCT?TATGATTTGATAAAGTGTTGATAGATTTTATTATATATAGTGCTTAAATTC?TTT??GAATTTTAT?AATGGCATTGGAATCA?TGATTTCAGTGT?TTA?TTATATGCGCTTATATGATTAACAATGCG
Apteromyia_sp.                 TTAAAATGTAATTAAAAATATTAAAGTAGTATTAGTGATGTTCTTGAAACTTAAAAAATTTGGCGGTATTTTAGTCTATTCAGAGGAACCTGTTCTATAATCGATAATCCACGATGGACCTTACTTAAATTTGTAAATCAGTTTATATACCGTCGTTATTAGAATATTTTATAAGAATAATAATTTTCATAAAATTTTATTGAAATATATATCAGATCAAGGTGTAGCTTATATTTAAGTAGAAATGGGTTACAATAAATTTATTTATACGGATTTAAATATGAAAAATTTATTAAAGGTGGATTTGATAGTAAAATTATAAAGATAAATAATTTGATTTTAGCTCTAAAATATGTAC???????????TTATATTTGGAGCTTGATCTGGAATAGTAGGTACTTCTCTTAGTATTTTAATTCGTTCAGAACTTGGACACCCAGGGGCTTTAATTGGAGACGATCAAATTTATAATGTAATCGTTACAGCTCATGCCTTTGTAATAATTTTTTTTATAGTTATACCTATTATAATTGGAGGATTTGGTAACTGATTAGTGCCCCTTATATTAGGAGCACCAGATATAGCTTTTCCACGAATAAATAATATAAGTTTTTGACTATTACCTCCTTCTCTTACTTTATTATTAGTTAGTAGTATAGTAGAAAACGGAGCTGGTACAGGATGAACAGTTTACCCACCGCTATCTTCAGGTATCGCTCATGGGGGAGCCTCAGTAGACTTAACTATTTTTTCTTTACATTTAGCAGGAGTATCTTCTATTTTAGGAGCTGTAAATTTTATTACAACAGTAATTAATATACGATCTACAGGTATTACTTTTGATCGAATACCTTTATTTGTTTGATCAGTAGTAATTACAGCTTTATTATTATTACTTTCATTGCCAGTATTAGCAGGAGCTATTACTATACTATTAACAGACCGAAATTTAAATACTTCTTTTTTTGACCCAGCTGGAGGTGGAGACCCCATTCTTTACCAACATCTAGAGGAGCAACTGTAATTACTAATTTATTATCTGCTATCCCTTATTTAGGAATAGATCTAGTCCAATGAGTATGAGGAGGATTCGCTGTAGATAATGCAACACTTACTCGATTTTTTACCTTCCATTTTATTCTCCCATTTATTGTTTTAGCAATAGTTATAATTCATTTATTATTTTTACACCAAACAGGATCTAATAACCCTATTGGATTAAATTCTAATATTGATAAAATTCCATTCCATCCTTATTTTACTTATAAGGATATTACAGGATTTTTAGTTATACTAATAGGATTAATTTTATTAACATTAATAAACCCATATTTATTAGGAGATCCAGATAATTTTATTCCAGCTAATCCATTAGTCACCCCTATCCATATTCAACCAGAATGATATTTTTTATTTGCCTATGCTATTTTACGCTCTATTCCTAATAAATTAGGAGGAGTAATTGCTTTAGTTTTATCAATTGCTATTTTAGCAATTTTACCTTATTATCACTTAAGTAAATTTCGAGGAATTCAATTTTATCCAATCAATCAAATTTTATTTTGAATCATAGTAGTAACTGTTCTTCTATTGACATGAATTGGAGCTCGCCCTGTAGAAGACCCTTATGTATTAATTGGGCAAATTCTTACTGTAGTATATTTTTCATATTTTTTAATTAATCCTTTAATCATTAAATGATGAGATAATTTATTAGTTTA?TCCAAATTTCCAAAACATCGGGATCATCCATGTTGACCAGCTCGGGCACACTGCGTCCTCCACCAATACGATCGAAATGCAATTCCGAACAGGGACCGCACGGGCCAGTCTCTCCCATTTCCCAGAAATTATCCTTCATGTTGCCGGGCAAAATGTGTTCAGGCTTTAAGCCCAAATCCAACCAAATTTGCTTGCACTCCAAATCGGGCTCCAGGCCACTCTCTGCATGTCCACCAAAATAGGTGACATACAAGCGATCCTTGGGCAAATTCAAGCGCTCAGTCAAAAACTGCCAGGCCCAAGTACAAATTTCCTTTTTGAAGTAATCACCAAACGACCAATTGCCCAACATTTCAAAGAAGGTATGATGATAGACATCCTTGCCAACATCATCCAAGTCTAGTTCAGCACTAAGTCACTTTGTCTTTATGGTAAATGTGAGATGCAGTGTATGGAATATCTTAAATCTAGTATGAGAAATTAATG?ATTTAAGTCCTTCTTAAATGAGGCCATTTACCCATAGAGGGTGCCAGGCCCGTATAACGTTAATGATTACTAGAAGATGCTTCCAAAGAGTCGTGTTGCTTGATAGTGCAGCACTAAGTGGGTGGTAAACTCCATCTAAAACTAAATATAACCATGAGACCGATAGTAAACAAGTACCGTGAGGGAAAGTTGAAAAGAACTCTGAATAGAGAGTTAAATAGTACGTGAAACTGCTTAGAGGTTAAGCCCGATGAACCTGAATATCCATTATGGAAAATTCATCATTATGCTA?ATGATATTT?AAACAATATTA?TTGTAATAGTGTGCATTTTTTCTATATAAGGACATTGTAATCTATTAACATACATA?ATTATTTATCAAAAGATTA?TTGGCTTATGTTTGTTCAAATTAAT?TTGCTTGCA?TTTTAACATAGAATAAAT??GCTTGATGATTTGATAAAGTGTTGATAGATT?TATTATATATAGTGCTTAAATTC?TTT?TGAATTTTAT?AATGGCATTTGAATCA?TGATTCAGGTGTTTAATTTATATGCGCTTATATGATTAACAATGCG
crocidosternum                 TTAAAATGTATTTATAAATATTAAAGTAGTATTAGTTATGTTCTTGAAACTTAAAAAATTTGGCGGTATTTTAGTCTATTCAGAGGAACCTGTTCTATAATCGATAATCCACGATGGACCTTACTTAAATTTGTAAATCAGTTTATATACCGTCGTTATTAGAATATTTTATAAGAATAATAATTTTCATAAAATTTTATTAAAATATATATCAGATCAAGGTGTAGCTTATGTTTAAGTAGAAATGGGTTACAATAAAATTATTTATACGGAAATAAATATGAAAAATTTATTGAAGGTGGATTTGATAGTAAAATTATAAAGATTAATAATTTGATTTTAGCTCTAAAATATGTACAACATTATATTTTATATTTCGTGCCTGAGCTGGAATAGTGGGAACTTCATTAAGAATCCTTATTCGAGCAGAATTAGGACATCCAGGTGCTTTAATTGGAGATGATCAAATTTATAATGTTATTGTTACAGCTCACGCTTTTGTAATAATTTTTTTTATAGTAATACCAATTATAATTGGTGGATTTGGAAATTGATTGGTACCTCTAATACTAGGAGCTCCTGATATAGCTTTTCCACGAATAAATAATATAAGTTTTTGACTATTGCCTCCCTCTCTTACACTATTACTAGTTAGTAGTATAGTAGAAAATGGGGCTGGTACAGGTTGAACAGTATACCCTCCTCTATCTTCCGGGATTGCTCATGGAGGAGCTTCTGTAGATTTAGCAATTTTTTCTCTTCATTTAGCCGGAATTTCTTCTATTTTAGGGGCTGTAAATTTTATTACAACTGTAATTAATATGCGATCAACAGGAATTACTTTTGATCGAATACCTTTATTTGTTTGATCAGTAGTAATTACTGCTCTTTTATTATTATTATCATTACCTGTTTTAGCTGGAGCTATCACTATACTATTAACAGATCGTAATTTAAATACATCATTTTTTGACCCTGCTGGAGGAGGAGATCCAATTTTATACCAACATTTAGAGGAGCAACAGTAATTACTAATTTATTATCTGCAATCCCTTACTTAGGATTAGATTTAGTTCAATGAGTTTGAGGAGGGTTTGCTGTTGATAATGCTACTTTAACACGATTTTTCACTTTTCATTTTATTCTACCATTTATTGTATTAGCAATAACTATAATTCACCTTTTATTCCTTCATCAAACAGGATCTAATAATCCTATTGGATTAAATTCTAATATTGATAAAATTCCTTTTCATCCATATTTTACATATAAGGATATATTTGGATTTGTAATTATACTAATAGCATTAATTTTATTAACATTAATTAGTCCTAATTTATTAGGAGACCCAGATAATTTTATTCCAGCTAATCCTTTAGTAACTCCAGTACATATTCAACCAGAATGATATTTTTTATTTGCTTATGCAATTTTACGATCAATTCCAAATAAACTTGGAGGAGTAATCGCTTTAGTAGTATCAATTGCAATTTTAGCAATTTTACCTTTTTATCATTTAAGTAAATTTCGAGGTATTCAATTTTACCCAATTAATCAAATTTTATTTTGAACTATAGTAGTTACAGTAATTTTATTAACTTGAATTGGAGCTCGTCCAGTAGAAGATCCTTATGTTTTAATTGGACAAATTTTAACTGTAGTTTATTTTTTATATTATTTAATTAACCCATTAGTAATTAAATGGTGAGATAATTTATTAAATTATTCCATATTTCCAATACATCCGGGTCATCCATATTAACCAATTCCGGTACACTGCGA???CCGCCAATGCGATCAAAATGCAATTCCGAACAAGGCCCACAGGGCCCTGTTTCTCCCATCTCCCAAAAGTTATCCTTCATGCTGCCAGGCAGAATATGCTCGGCCTTCAAACCCAAATCCAACCACAACTGTTTGCACTCTAGATCCGGTTCCAAGCCGCTGGCCTCATCGCCGCCAAAATAGGTGACATACAAACGATCTTTGGGCAAACGCAGGCGTTCGGTTAAAAACTCCCAGGCCCAAGTGCAGATTTCCTTTTTAAAGTAATCACCAAAGGACCAATTGCCCAGCATTTCAAAGAATGTATGATGATAGACATCCTTGCCCACATCATCCAAATCTAGTTCAGCACTAAGTCACTTTGTCTTTATGGCAAATGTGAGATGCAGTGTATGGAACATCTTAAATCTAGTATGAGAAATTAACG?ATTTAAGTCCTTCTTAAATGAGGCCATTTACCCATAGAGGGTGCCAGGCCCGTATAACGTTAATGATTACTAGAAGATGTTTCCAAAGAGTCGTGTTGCTTGATAGTGCAGCACTAAGTGGGTGGTAAACTCCATCTAAAACTAAATATAACCATGAGACCGATAGTAAACAAGTACCGTGAGGGAAAGTTGAAAAGAACTCTGAATAGAGAGTTAAATAGTACGTGAAACTGCTTAGAGGTTAAGCCCGATGAACCTGAATATCCATTATGGAAAATTCATCATTATGATT?GTAATATTT?AAACAATATTA?TGAGAATAGTGTGCATTTTTTCCATATAAGGACATTGTAATCTATTAACAT??GG???CTATTTATCAAAAGATCA?TTTGCTTATGTTTATTCCAATTAGT?TTGCTTGCA?AGTTAACACAGAATAAAT??GCT?TATGATTTGATAAAGTGTTGATAGATTTTATTATATATAGTGCTTAAATTC?ATT??GAATTTTAT?AATGGCATTGGAATCATTGATTTCAGTGT?TTA?TTATATGCGCTTATATGATTGACAATGCG
marensis                       TTAAAATGTATTTATTAATATTAAAGTAGTATTAGTTATGTTCTTGAAACTTAAAAAATTTGGCGGTATTTTAGTCTATTCAGAGGAACCTGTTCTATAATCGATAATCCACGATGGACCTTACTTAAATTTGTTAATCAGTTTATATACCGTCGTTATTAGAATATTTTATAAGAATAATAATTTTCATAAAATTTAATTAAAATATATATCAGATCAAGGTGTAGCTTATGTTTAAGAAGAAATGGGTTACAATAAAATTATTTATACGGATATAAATATGAAAAATTTATTGAAGGTGGATTTGATAGTAAAATTATAAAGATAAATAGTTTGATTTTAGCTCTAAAATATGTACTACTTTATATTTTATATTTGGAGCTTGAGCTGGAATAGTTGGGACTTCTTTAAGAATTCTTATTCGAGCAGAATTAGGACACCCTGGTGCTTTAATTGGAGATGATCAAATTTATAATGTTATTGTTACTGCTCATGCTTTTGTAATAATTTTTTTTATAGTAATACCTATTATAATTGGTGGATTTGGAAATTGATTAGTTCCTCTAATATTAGGAGCCCCTGATATAGCTTTTCCACGAATAAATAATATAAGATTCTGATTATTACCTCCCTCTCTTACTTTATTGTTAGTAAGTAGTATAGTAGAAAATGGAGCTGGTACAGGTTGAACAGTTTACCCTCCCCTTTCATCAGGAATTGCTCATGGAGGAGCTTCTGTTGATTTAGCTATTTTTTCTCTTCATTTAGCTGGAATTTCTTCTATTTTAGGAGCTGTAAATTTTATTACAACTGTAATTAATATACGATCAACAGGAATTACTTTTGATCGAATACCTTTATTTGTATGATCCGTAGTAATTACTGCACTATTATTATTATTATCTTTACCAGTTTTAGCTGGAGCTATCACAATATTATTAACAGATCGAAATTTAAATACTTCTTTTTTTGACCCAGCTGGAGGAGGAGACCCAATTTTATACCAACACTTAGAGGAGCAACAGTAATTACCAATTTATTATCAGCTATCCCTTATTTAGGGCTTGATTTAGTTCAATGAGTATGAGGAGGTTTTGCAGTTGATAATGCAACTCTTACACGATTTTTCACATTTCATTTTATTCTACCATTTATTGTATTAGCTATAACAATAATTCATTTATTATTTTTACATCAAACAGGATCTAATAACCCAATTGGATTAAATTCTAATATTGATAAAATTCCATTTCATCCATATTTTACTTATAAGGATATTTTTGGATTTGTAGTAATATTAATAGCTTTAATTTTATTAACATTAATTAGACCTAATTTATTAGGAGATCCTGATAATTTTATTCCTGCAAACCCTTTAGTAACCCCAGTTCATATTCAACCAGAATGATATTTTTTATTTGCTTATGCTATTTTACGATCTATTCCTAATAAATTAGGAGGAGTTATTGCATTAGTACTTTCTATTGCTATTTTAGCTATTTTACCTTTTTATCATCTAAGAAAATTCCGAGGAATTCAATTTTATCCAATTAATCAAATATTATTCTGAATTATAGTAGTTACTGTAATTTTATTAACTTGAATTGGAGCTCGACCAGTTGAAGACCCTTATATTTTAGTAGGTCAAATTTTAACAGTAGTTTATTTTTTATATTATTTAATTAATCCTTTAGTAATTAAATGATGAGATAATTTACTAAATTATTCCAAATTTCCAAGACATCAGGATCATCCATATT?ACCAATTCGGGTACACTACGA???TCGCCAATACGATCGAAATGCAATTCCGAACATGGACCGCAAGGTCCAGTTTCTCCCATTTCCCAAAAGTTATCCTTCATGCTGCCTGGCAATATATGCTCGGGCTTCAAGCCCAAATCCAACCACAATTGTTTGCATTCGAGATCAGGTTCCAGCCCACTGGCCTCATCACCACCAAAATAGGTTACATACAAACGATCCTTGGGCAAACGCAGGCGCTCGGTCAAAAACTCCCAGGCCCAGGTGCATATTTCCTTTTTAAAGTAATCTCCAAAGGACCAATTTCCCAACATTTCAAAAAAGGTATGATG?TAGACATCTTTGCCAACATCATCCAAATCTAGTTCAGCACTAAGTCACTTTGTCTTTATGGCAAATGTGAGATGCAGTGTATGGAACATCTAAAATCTAGTATGAGAAATTAACG?ATTTAAGTCCTTCTTAAATGAGGCCATTTACCCATAGAGGGTGCCAGGCCCGTATAACGTTAATGATTACTAGAAGGTGTTTCCAAAGAGTCGTGTTGCTTGATAGTGCAGCACTAAGTGGGTGGTAAACTCCATCTAAAACTAAATATAACCATGAGACCGATAGTAAACAAGTACCGTGAGGGAAAGTTGAAAAGAACTCTGAATAGAGAGTTAAATAGTACGTGAAACTGCTTAGAGGTTAAGCCCGATGAACCTGAATATCCATTATGGAAAATTCATCATTATGATT?GTAATATTT?AATCAATATTA?TAATAATAGTGTGCATTTTTTCCATATAAGGACATTGTAATCTATTAACATAACA???CAATTTATCAAAAGGTCA?TTTGCTTATGTTTATTCAAATTAGT?TTGCTTGCA?GATTAACACAGAATAAAT??GCT?AATGATTTGATAAAGTGTTGATAGATTTTATTATATATAGTGCTTAAATTC?TTT?GGAATTTTAT?AATGGCATTGGAATCATTGATTTCAGTGT?TTA?TTATATGCGCTTATATGATTAACAATGCG
vittatus                       TTAAAATGTATTTATAAATACTAAAGTAGTATTAGTTATGTTCTTGAAACTTAAAAAATTTGGCGGTATTTTAGTCTATTCAGAGGAACCTGTTCTATAATCGATAATCCACGATGGACCTTACTTAAATTTGTTAATCAGTTTATATACCGTCGTTATTAGAATATTTTATAAGAATAATAATTTTCATAAAATTTTATTAAAACATATATCAGATCAAGGTGTAGCTTATATTTAAGTAGAAATGGGTTACAATAAATTTATTTATACGGAAGTAAATATGAAAAATTTACTGAAGGTGGATTTGATAGTAAAATTATAAAGATTAATAATTTGATTTTAGCTCTAAAATATGTAC????????????????????GTGCTTGAGCTGG?ATAGTGGGAACTTCATTAAGAATTCTTATTCGAGCTGAATTAGGACACCCTGGTGCTCTAATTGGAGACGATCAAATTTATAATGTTATTGTAACAGCTCATGCTTTTGTAATAATTTTTTTTATAGTAATACCTATTATAATTGGTGGATTTGGAAACTGATTGGTGCCTCTAATACTTGGAGCTCCTGATATAGCTTTCCCACGAATAAATAATATAAGTTTTTGACTTTTACCTCCTTCTCTTACATTACTATTAGTTAGTAGTATAGTAGAAAATGGAGCTGGTACAGGATGAACTGTTTACCCTCCTCTATCTTCAGGGATTGCTCATGGAGGAGCTTCAGTAGATTTAGCTATTTTTTCACTTCATTTAGCCGGAATTTCTTCAATTTTAGGAGCAGTAAATTTTATTACAACTGTTATTAATATGCGATCGACAGGAATTACATTTGATCGAATACCTTTATTTGTTTGATCAGTAGTAATTACTGCATTATTATTATTATTATCTTTACCTGTCTTAGCTGGAGCTATTACAATATTATTAACAGATCGAAATCTGAATACTTCTTTTTTCGACCCTGCTGGAGGAGGTGACCCTATTTTATACCAACATTTA????AGCTACAGTAATTACTAATTTACTATCAGCTATTCCATATTTAGGGTTAGATTTAGTTCAATGAGTATGAGGAGGATTCGCTGTTGATAATGCAACTCTTACACGATTCTTTACATTCCATTTTATTCTTCCCTTTATTGTACTAGCGATAACTATAATTCATTTATTATTCTTACACCAAACAGGATCAAATAACCCAATTGGATTAAATTCTAATATTGATAAAATTCCATTTCATCCCTATTTTACTTATAAGGATGTATTTGGATTTGTAATAATATTAATAATATTAATTCTATTAACATTAATTAGCCCAAATTTACTAGGAGACCCAGATAATTTTATCCCAGCAAATCCTTTAGTAACTCCTGTACATATTCAACCAGAATGATATTTTTTATTTGCATATGCAATCCTTCGATCAATCCCAAATAAACTAGGAGGAGTAATTGCTCTAGTTTTATCAATTGCAATTTTAGCAATTTTACCATTTTATCATTTAAGAAAATTCCGAGGAATTCAATTTTATCCAATTAATCAAGTATTATTTTGAATTATAGTAGTAACAGTAATTTTATTAACATGAATTGGTGCCCGGCCTGTAGAAGACCCTTACGTTCTAATTGGTCAAATTTTAACTGTAGTTTATTTCTTATATTATTTAATTAATCCATTAGTAATTAAATGATGAGATAATTTATTAAATTATTCCATATTTCCAA?ACATCAGGATCATCCATATTAACCAATTCTGGAACACTGCGA???CCACCAATGCGATCAAAATGCAATTCGGAACAAGGTCCACAGGGACCAGTCTCTCCCATTTCCCAAAAGTTATCCTTCATG?TGCCCGGCAAAATATGTTCCGGCTTCAAACCCAAATC?ATCCACAATTGTTTGCACTCTAGATCAGGCTCCAAGCCGCTGGCCTCATCTCCTCCAAAATAGGTGACATACAAACGATCCTTGGGCAAATTCATGCGCTCTGTCAGGAACTCCCAGGCCCAAGTGCAGATTTCCTTCTTGAAGTAATCCCCAAAGGACCAATTGCCCAACATTTCAAAAAAGGTATGATGATAGACATCTTTGCCAACATCATCCAAATCTAGTTCAGCACTAAGTCACTTTGTCTTTATGGCAAATGTGAGATGCAGTGTATGGAACATCTTAAATCTAGTATGAGAAATTAACG?ATTTAAGTCCTTCTTAAATGAGGCCATTTACCCATAGAGGGTGCCAGGCCCGTATAACGTTAATGATTACTAGAAGATGTTTCCAAAGAGTCGTGTTGCTTGATAGTGCAGCACTAAGTGGGTGGTAAACTCCATCTAAAACTAAATATAACCATGAGACCGATAGTAAACAAGTACCGTGAGGGAAAGTTGAAAAGAACTCTGAATAGAGAGTTAAATAGTACGTGAAACTGCTTAGAGGTTAAGCCCGATGAACCTGAATATCCGTTATGGAAAATTCATCATTGTGATT?GTAATATTT?AAACAATATTA?TAATAATAGTGTGCATTTTTTCCATATAAGGACATTGTAATCTATTAACAT???G???CTATTTATCAAAAGATCA?TTTGCTTATGTTTATTCCAATTAGT?TTGCTTGCA?AGTTAACACAGAATAAAT??GCT?TATGATTTGATAAAGTGTTGATAGATTTTATTATATATAGTGCTTAAATTC?TTT??GAATTTTAT?AATGGCATTGGAATCATTGGTTTCAGTGT?TTA?TTATATGCGCTTATATGATTAACAATGCG
Archiborborus_maximus          TTAAAATGTATTTATAAATACTAAAGTAGTATTAGTTATGTTCTTGAAACTTAAAAAATTTGGCGGTATTTTAGTCTATTCAGAGGAACCTGTTCTATAATCGATAATCCACGATGGACCTTACTTAAATTTGTAAATCAGTTTATATACCGTCGTTATTAGAATATTTTATAAGAATAATAATTTTCATAAAATTTAATTAAAACATATATCAGATCAAGGTGTAGCTTATGTTTAAGTAGAAATGGGTTACAATAAAAATATTTATACGAATGTAAATATGAAAAATTTACTGAAGGTGGATTTGATAGTAAAATTATAAAGATTAATAATTTGATTTTAGCTCTAAAATATGTACAACTTTATACTTCATATTTGGTGCCTGAGCCGGTATAGTAGGAACTTCATTAAGAATTCTTATTCGAGCTGAATTAGGTCATCCTGGGGCTCTAATTGGAGACGACCAAATTTATAATGTTATTGTAACAGCCCACGCTTTTGTAATAATTTTTTTTATGGTAATACCTATTATAATTGGTGGATTTGGAAATTGATTAGTACCTTTAATGCTTGGTGCTCCTGATATAGCTTTCCCACGAATAAATAATATAAGTTTCTGACTATTACCTCCTTCTCTTACCCTACTATTAGTTAGTAGTATAGTAGAAAATGGGGCCGGTACAGGTTGAACAGTTTACCCTCCGCTATCTTCAGGGATCGCTCATGGAGGAGCATCTGTTGATTTAGCAATTTTTTCTCTCCATTTAGCTGGAATTTCTTCAATTTTAGGGGCCGTAAATTTTATTACAACTGTAATTAATATACGTTCTACAGGAATTACTTTTGACCGAATACCCTTATTTGTATGGTCAGTAGTAATTACAGCCTTATTATTGTTATTATCTCTTCCTGTTTTAGCTGGAGCTATCACTATGTTATTAACAGACCGAAATTTAAATACGTC?????????????????????????????????????????????????GAGGGGCCACAGTAATTACTAATTTATTATCCGCTATTCCATACCTAGGAATTGACCTTGTACAATGAGTATGAGGAGGATTTGCTGTAGATAATGCGACTCTTACACGATTTTTTACCTTTCATTTTATTTTACCATTTATCGTTTTAGCTATAACTATAATTCATTTATTATTTTTACACCAAACAGGATCAAATAATCCTATTGGATTAAATTCTAATATTGATAAAATTCCTTTTCATCCATATTTTACTTATAAGGACATTTTTGGGTTCGTAGTTATACTAATAGCTTTAATTCTTTTAACTTTAATTAGTCCTAATTTATTAGGAGATCCCGATAATTTTATCCCCGCTAATCCATTAGTAACTCCAGTACATATTCAACCAGAATGATATTTTTTATTTGCTTATGCTATTCTTCGGTCAATTCCAAACAAACTTGGAGGGGTGATTGCATTAGTCCTATCTATTGCAATTTTAGCTATTTTACCTTTTTATCACTTAAGAAAATTCCGAGGAATTCAATTTTATCCTATTAATCAAGTATTATTTTGAATTATAGTAGTGACAGTAATTCTATTAACTTGAATTGGAGCCCGCCCCGTAGAAGACCCTTATATATTAATTGGTCAAATTTTAACTGTAGTTTATTTCTTATACTATTTAATTAACCCATTAGTAGTTAAATGATGAGATAATTTATTAAATTATTCCATATTTCCAATACATCAGGATCATCCATATTAACCAATTCGGGCACACTACGA???CCACCAATGCGATCGAAATGCAATTCCGAACATGGCCCACAGGGACCAGTCTCTCCCATCTCCCAAAAGTTATCCTTCATGCTGCCAGGCAAAATATGTTCGGGTTTCAAACCCAAATCCATCCAAAGTTGTTTGCACTCCAGATCAGGCTGCAATCC?CTGGCCTCATCACCCCCAAAATAGGTCACATACAAACGATCCTTGGGCAAATTCATGCGTTCGGTTAAAAACTCCCATGCCCAGGTGCAGATTTCCTTTTTAAAGTAATCACCAAAGGACCAATTGCCCAACATTTCGAAAAAGGTATGATGATA?ACATCTTTGCCCACATCATCCAAATCTAGTTCAGCACTAAGTCACTTTGTCTTTATGGCAAATGTGAGATGCAGTGTATGGAACATCTTAAATCTAGTATGAGAAATTAACG?ATTTAAGTCCTTCTTAAATGAGGCCATTTACCCATAGAGGGTGCCAGGCCCGTATAACGTTAATGATTACTAGAAGATGTTTCCAAAGAGTCGTGTTGCTTGATAGTGCAGCACTAAGTGGGTGGTAAACTCCATCTAAAACTAAATATAACCATGAGACCGATAGTAAACAAGTACCGTGAGGGAAAGTTGAAAAGAACTCTGAATAGAGAGTTAAATAGTACGTGAAACTGCTTAGAGGTTAAGCCCGATGAACCTGAATATCCATTATGGAAAATTCATCATTATGATT?GTAATATTT?AAATAATATTA?TAATAATAGTGTGCATTTTTTCCATATAAGGACATTGTAATCTATTAACAT???????CTATTTATCAAAAGATCA?TTTGCTTATGTTTATTCAAATTAGT?TTGCTTGCA?AGTTAACATAGAATAAAT??GCT?TATGATTTGATAAAGTGTTGATAGATTTTATTGTGTATAGTGCTTAAATTC?TTT??GAATTTTAT?AGTGGCATTGGAATCATTGATTTCAGTGT?TTA?TTATATGCGCTTATATGATTAACAATGCG
daedalus                       ????????????????????????????????????????????????????????????????????????????????CAGAGGAACCTGTTCTATAATCGATAATCCACGATGGACCTTACTTAAATTTGTTAATCAGTTTATATACCGTCGTTATTAGAATATTTTATAAGAATAATAATTTTCATAAAATTTTATTAAAACATATATCAGATCAAGGTGTAGCTTATATTTAAGTAGAAATGGGTTACAATAAATTTATTTATACGGAAATAAATATGAAAAATTTATTGAAGGTGGATTTGATAGTAAAATTATAAAGATTAATAATTTGATTTTAGCTCTAAAATATGTACAACTTTATATTTTATATTTGGTGCTTGAGCCGGAATAGTAGGAACTTCATTAAGAATTCTTATTCGAGCTGAATTAGGACATCCTGGGGCCTTAATTGGAGATGACCAAATTTATAATGTTATTGTAACAGCTCATGCTTTTGTAATAATTTTTTTTATAGTAATACCAATTATAATTGGAGGGTTCGGAAATTGATTAGTTCCTCTAATACTTGGAGCTCCTGATATAGCTTTCCCTCGAATAAATAATATAAGTTTTTGATTATTGCCTCCTTCTCTTACATTACTATTAGTTAGAAGTATAGTAGAAAATGGAGCTGGTACAGGTTGAACAGTTTACCCTCCTCTATCATCAGGGATTGCTCATGGTGGAGCTTCTGTAGACTTAGCAATTTTCTCCCTTCATTTAGCAGGAGTATCTTCAATTTTAGGAGCAGTAAATTTTATTACAACTGTTATTAATATACGATCAACTGGAATTACTTTTGATCGAATACCTTTATTTGTATGATCCGTAGTAATTACTGCTCTATTATTATTATTATCTTTACCTGTTTTAGCCGGAGCTATCACAATACTATTAACAGATCGAAATTTAAATACTTCCTTTTTTGACCCTGCTGGAGGAGGAGACCCAATTTTATACCAACATTTAGAGGAGCTACAGTTATTACTAATTTATTATCTGCTGTTCCTTATTTAGGAGTTGATTTAGTACAATGAGTATGAGGAGGATTTGCAGTGGATAATGCCACTCTTACTCGATTCTTTACTTTCCACTTTATTCTTCCATTTATTGTTCTTGCAATAACTATAATTCATTTATTATTCTTACACCAAACAGGCTCTAATAATCCAATTGGAATAAATTCTAATATAGATAAAATTCCTTTTCATCCTTATTTTACTTATAAGGATATTTTTGGTTTTATAATATTATTAATAGGACTAATTCTTTTAACATTAATTAGCCCAAATTTATTAGGAGACCCAGATAATTTTACCCCAGCTAATCCTTTAGTGACTCCAGTACATATTCAACCTGAATGATATTTCTTATTCGCTTATGCTATTTTACGATCAATTCCTAATAAACTTGGAGGAGTAATTGCTTTAATTTTATCTATTGCAATTTTAGCTATCTTACCTTTTTATAATTTAAGAAAATTCCGAGGAATTCAATTTTATCCAATTAATCAAATTTTATTTTGAATTATAGTAGTTACTGTAATTTTATTAACTTGAATTGGAGCTCGTCCAGTAGAAGACCCTTATGTTTTAGTAGGGCAAATTTTAACTGTAGTATACTTTTTATACTATTTAATTAATCCTTTAATAACTAAATGATGAGATAATTTATTAAATTATTCCATATTTCCAAGACATCGGGATCATCCATATTCACCAATTCGGGTACACTGCGA???CCACCAATGCGATCAAAATGCAATTCCGAGCAAGGCCCACAGGGCCCAGTCTCTCCCATTTCCCAAAAGTTATCCTTCATGCTGCCAGGCAAAATATG?TCGGGTTTCAAACCCAAATCCATCCACAATTGCTTGCACTCCAGATCAGGCTCCAAGCCACTGGCCTCATCTCCACCAAAATAGGTGACATACAAACGATCCTTGGGCAAACTCAAGCGTTC?GTCAAAAACTCCCATGCCCAGGTGCAGATTTCCTTCTTAAAGTAATC?CCAAA?GACCAATTGCCCAACATTTCAAAAAAGGTATGATGATAGACATCTTTGCCCACATCATCCAAGTC???????????????TCACTTTGTCTTTATGGCAAATGTGAGATGCAGTGTATGGAACATCTTAAATCTAGTATGAGAAATTAACG?ATTTAAGTCCTTCTTAAATGAGGCCATTTACCCATAGAGGGTGCCAGGCCCGTATAACGTTAATGATTACTAGAAGATGTTTCCAAAGAGTCGTGTTGCTTGATAGTGCAGCACTAAGTGGGTGGTAAACTCCATCTAAAACTAAATATAACCATGAGACCGATAGTAAACAAGTACCGTGAGGGAAAGTTGAAAAGAACTCTGAATAGAGAGTTAAATAGTACGTGAAACTGCTTAGAGGTTAAGCCCGATGAACCTGAATATCCATTATGGAAAATTCATCATTATGATT?GTAGTATTT?AAACAATATTA?TAATAATAGTGTGCATTTTTTCCATATAAGGACATTGTAATCTATTAACATG??????CCATTTATCAAAAGATCA?TTTGCGTATGTTTATTCGAATTAGT?TTGCTTGCA?AGTTAACATAGAATAAAT??GCT?TATGATTTGATAAAGTGTTGATAGATTTTATTGTGTATAGTGCTTAAATTCATT???G????????????????????????????????????????????????????????????????????????
Frutillaria_edenensis          ????????????????????????????????????????????????????????????????????????????????CAGAGGAATTTGTTCTATAATCGATAATCCACGATGGACCTTACTTAAACTTGTTAATCAGTTTATATACCGTCGTTATTAGAATATTTTATAAGAAAAATAATTTTCATAAAATTTTATTAAATTATATATCAGATCAAGGTGTAGCTTATGTTTAAGTAGAAATGGATTACAATAAATTTATTTATACGGAGGTAAATATGAAAAATTTATTGAAGGTGGATTTGATAGTAAAATTATAAAGATTAATAATTTGATTTTAGCTCTAAAATATGTACTACTTTATATTTCATATTTGGAGCTTGAGCTGGAATAGTTGGAACTTCTTTAAGAATTCTTATTCGAGCCGAATTGGGCCACCCAGGAGCATTAATTGGAGATGACCAAATTTATAATGTAATTGTTACAGCGCATGCTTTTGTAATAATTTTTTTTATAGTAATACCTATTATAATTGGAGGGTTTGGAAATTGATTAGTTCCCCTAATATTAGGGGCCCCCGATATAGCCTTTCCACGAATAAATAATATAAGATTTTGACTTTTACCTCCTTCCCTTACCCTTTTATTGGTTAGAAGTATAGTAGAAAATGGGGCTGGTACAGGTTGAACCGTTTACCCTCCGCTATCTTCAGGAATCGCCCATGGAGGAGCTTCTGTAGATTTAGCTATTTTTTCTTTACATTTAGCTGGAATTTCCTCAATTTTAGGTGCAGTAAATTTTATTACAACAGTTATTAATATACGTTCTACTGGAATTACTTTTGATCGAATACCTTTATTTGTTTGATCTGTTGCAATTACCGCTTTATTACTTTTATTATCTTTGCCAGTCTTAGCAGGAGCTATTACTATATTACTAACAGACCGAAATCTTAATACTTCTTTTTTTGACCCAGCTGGAGGAGGAGACCCTATTCTTTACCA???????????????????????????????TATTATCAGCTGTCCCTTATTTAGGTGTAGATTTAGTCCAATGAGTTTGAGGAGGATTCGCTGTAGATAATGCTACTCTTACCCGATTTTTTACTTTTCACTTTATTTTACCATTTATTGTACTAGCTATAACTTTAATTCATCTATTATTTCTTCACCAAACTGGATCAAATAACCCTATTGGATTAAATTCTAATATTGATAAAATCCCCTTTCACCCTTATTTTACTTACAAGGATATATTTGGATTTGTATTAATATTAATAATATTAATTTTATTAACATTAATTAGTCCTAATTTATTAGGAGACCCTGATAATTTTATCCCCGCCAATCCATTAGTAACCCCAATTCATATTCAACCAGAGTGATATTTTTTATTTGCTTATGCTATTCTTCGGTCAATCCCTAATAAACTTGGAGGAGTAATTGCTTTAGTACTATCTATTGCAATTTTAGCTATTTTACCTTTTTATCATTTAAGAAAATTCCGTGGAATTCAATTTTATCCTATTAATCAAATATTATTTTGAATTATAGTGGTAACTGTAGTATTATTAACTTGAATCGGAGCTCGCCCAGTAGAAGCCCCTTATGTTTTAGTTGGACAACTATTAACTGTATTATATTTTTTATACTATTTAATTAACCCATTAATAACTAAATGATGAGATAATTTATTAAATTATTCCATATTTCCAAAACATCAGGATCATCCATATTAACCAACTCGGGCACACTGCGA???CCGCCAATGCGATCAAAATGCAATTCCGAACAAGGTCCACAGGGGCCGGTCTCCCCCATTTCCCAAAAGTTATCCTTCATGCTGCCAGGTAATATGTGTTCAGGTTTCAAACCCAAATCCATCCACATTTGCTTGCACTCTAAATCAGGCTCCAATCCGTTGGCCTCATCTCCTCCAAAATAGGTTACATACAAGCGATCTTTGGGCAAACATAAGCGTTCGGTCAAGAATTCCCAGGCCCAGGTGCAGATTTCCTTCTTAAAGTAATCCCCAAAGGACCAATTACCCAACATTTCAAAAAAGGTATGGTGATAGACATCCTTGCCCACATCATCCAAGTCTAGTTCAGCACTAAGTCACTTTGTCTTTATGGCAAATGTGAGATGCAGTGTATGGAACATCTTAAATCTAGTATGAGAAATTAACG?ATTTAAGTCCTTCTTAAATGAGGCCATTTACCCATAGAGGGTGCCAGGCCCGTATAACGTTAATGATTACTAGAAGATGTTTCCAAAGAGTCGTGTTGCTTGATAGTGCAGCACTAAGTGGGTGGTAAACTCCATCTAAAACTAAATATAACCATGAGACCGATAGTAAACAAGTACCGTGAGGGAAAGTTGAAAAGAACTCTGAATAGAGAGTTAAATAGTACGTGAAACTGCTTAGAGGTTAAGCCCGATGAACCTGAATATCCATTATGGAAAATTCATCATTGTGATT?GTAGTATTATTTATAATATTA?TAATAATAGTGTGCATTTTTTCCATATAAGGACATTGTAATCTATTAACGTATT????CAATTTATCAAAAGATCA?TTTGCTTATGTTTATTCAAATTAGT?TTGCTTGCA?AATTAACATAGAATAAAT??GCT?TATGATTTGATAAAGCGTTGATAGATTTTATTGTGTATAGTGCTTAAATTTTTCG??GAATTTTAT?AATGGCATTGGAATCATTGATTTCAGTGTTTA??TTATATGCGC???????????????????
yungas                         TTAAAATGTATTTATTTATACTAAAGTAGTATTAGTTATGTTCTTGAAACTTAAAAAATTTGGCGGTATTTTAGTCTATTCAGAGGAACCTGTTCTATAATCGATAATCCACGATGGACCTTACTTAAATTTGTTAATCAGTTTATATACCGTCGTTATTAGAATATTTTATAAGAATAATAATTTTCATAAAATTTAATTAAAATATATATCAGATCAAGGTGTAGCTTATGTTTAAGTAGAAATGGGTTACAATAAATTTATTTATACGGATGTAAAGATGAAAAATTTACTGAAGGTGGATTTGATAGTAAAATTATAAAGATTAATAATTTGATTTTAGCTCTAAAATATGTAC?ACTTTATACTTCATATTTGGTGCCTGAGCTGGGATAGTAGGAACTTCTTTAAGAATTCTAATTCGAGCTGAACTTGGGCACCCTGGTGCTTTAATTGGTGATGACCAAATTTATAATGTAATTGTAACAGCTCATGCTTTTGTAATAATTTTTTTTATAGTAATACCAATTATAATTGGTGGATTTGGAAATTGATTAGTCCCTTTAATACTTGGTGCCCCAGATATAGCATTTCCACGAATAAATAATATAAGTTTTTGATTACTACCCCCTTCTCTTACTCTACTATTAGTAAGTAGCATAGTAGAAAACGGAGCTGGTACAGGATGAACAGTTTACCCTCCTTTATCTTCAGGGATTGCTCACGGAGGAGCTTCTGTTGATTTAGCTATTTTTTCCCTTCACTTAGCAGGAGTATCTTCAATTTTAGGTGCAGTAAATTTTATTACAACTGTAATTAATATACGATCAACAGGAATTACATTTGACCGAATACCTTTATTTGTTTGGTCAGTAGTAATTACTGCATTATTATTATTACTTTCATTACCAGTTTTAGCCGGAGCTATTACAATACTTTTAACTGATCGAAATTTAAATACATCATTCTTTGATCCTGCTGGAGGAGGAGACCCTATTCTTTACCAACACT??GAGGGGCTACAGTAATTACAAATTTATTATCCGCCATTCCTTATCTAGGTATTGACTTAGTACAATGGGTATGAGGAGGATTTGCTGTTGATAATGCAACTCTTACTCGATTTTTTACTTTCCATTTTATTTTACCATTTATTGTACTAGCTATAACAATAATCCATTTATTATTTTTACACCAAACAGGCTCAAACAATCCTATTGGATTAAATTCTAATATTGATAAAATTCCTTTTCACCCTTATTTTTCATACAAGGATATTGTAGGATTTGTAATTATACTAATAGCTTTAATTCTTTTAACTTTAATTAATCCTTACTTATTAGGAGATCCAGATAATTTTATTCCTGCTAATCCTTTAGTAACCCCAGTACATATTCAACCTGAATGATATTTTTTATTTGCCTATGCAATTTTACGATCTATTCCTAATAAATTAGGTGGAGTAATTGCACTAGTTTTATCAATTGCAATTTTAGCAATTTTACCATTTTATCATTTAAGAAAATTCCGGGGAATTCAATTTTACCCTATTAACCAAGTTCTATTTTGAGTAATAACAGTAACAGTAATCTTATTAACATGAATTGGAGCACGTCCTGTAGAAGACCCTTATGTTCTTATTGGACAAATTTTAACTGTAATTTATTTTTTATATTATTTAATTAACCCGTTAGTAATTAAATGATGAGATAACTTACTAAACTATTCCATATTTCCAACACATCGGGATCATCCATATTAACCAATTCTGGTACACTACGA???CCACCAATGCGATCAAAATGCAATTCAGAGCATGGTCCACAGGGACCAGTCTCTCCCATTTCCCAAAAGTTATCCTTCATGCTGCCTGGCAAAATATGTTCAGGTTTTAAACCCAAATCCATCCAAAGTTGCTTGCACTCCAAATCAGGTTGCAATCCGCTGGCCTCATCACCTCCAAAATAGGTCACATATAAACGATCCTTAGGCAAACGCAAACGTTCGGTTAAAAATTCCCAAGCCCAAGTGCAGATTTCTTTTTTGAAGTAATCGCCAAATGACCAGTTTCCCAACATTTCAAAAAAGGTGTGATGGTACACATCTTTTCCCACATCATCCAAGTCTAGTTCAGCACTAAGTCACTTTGTCTTTATGGCAAATGTGAGATGCAGTGTATGGAACATCTTAAATCTAGTATGAGAAATTAACG?ATTTAAGTCCTTCTTAAATGAGGCCATTTACCCATAGAGGGTGCCAGGCCCGTATAACGTTAATGATTACTAGAAGATGTTTCCAAAGAGTCGTGTTGCTTGATAGTGCAGCACTAAGTGGGTGGTAAACTCCATCTAAAACTAAATATAACCATGAGACCGATAGTAAACAAGTACCGTGAGGGAAAGTTGAAAAGAACTCTGAATAGAGAGTTAAATAGTACGTGAAACTGCTTAGAGGTTAAGCCCGATGAACCTGAATATCCATTATGGAAAATTCATCATTATGATT?GTAATATTT?AAACAATATTA?TAATAATAGTGTGCATTTTTTCCATATAAGGACATTGTAATCTATTAACAT??AT???CAATTTATCAAAAGATCA?TTTGCTTATGTTTATTCAAATTAAT?TTGCTTGCA?TGTTAACATAGAATAAAT??GCT?TATGATTTGATAAAGTGTTGATAGATTTTATTATATATAGTGCTTAAATTC?TTT??GAATTTTAT?AATGGCATTGAAATCATTGATTTTAGTGT?TTA?TTATATGCGCTTATATGATTAACAATGCG
Archiborborus_simplicimanus    TTAAAATGTATTTATAAATACTAAAGTAGTATTAGTTATGTTCTTGAAACTTAAAAAATTTGGCGGTATTTTAGTCTATTCAGAGGAACCTGTTCTGTAATCGATAATCCACGATGGACCTTACTTAAATTTGTTAATCAGTTTATATACCGTCGTTATTAGAATATTTTATAAGAATAATAATTTTCATAAAATTTTATTAAAACATATATCAGATCAAGGTGTAGCTTATGTTTAAGTAGAAATGGGTTACAATAAATTTATTTATACGGAGGTAAATATGAAAAACTTACTGAAGGTGGATTTGATAGTAAAATTATAAAGATTAATAATTTGATTTTAGCTCTAAAATATGTACAACTTTATACTTCATATTCGGTGCTTGAGCCGGAATAGTTGGAACTTCATTAAGAATTCTTATTCGAGCTGAATTAGGGCACCCAGGAGCTTTAATTGGAGATGATCAAATTTATAATGTTATTGTAACAGCGCATGCTTTTGTAATAATTTTTTTTATAGTAATACCTATTATAATTGGTGGGTTTGGAAATTGATTAGTGCCTTTAATGTTAGGTGCTCCTGATATAGCCTTCCCCCGAATAAATAATATAAGTTTTTGACTATTACCTCCTTCTCTTACTTTACTATTAGTTAGTAGTATAGTAGAAAATGGAGCTGGAACAGGATGAACAGTTTACCCTCCCCTATCTTCAGGGATTGCTCATGGAGGAGCTTCTGTTGATTTAGCAATTTTTTCTTTACATTTAGCCGGGGTTTCGTCTATTTTAGGGGCTGTAAATTTTATTACAACGGTTATTAATATACGATCAACAGGAATTACATTTGATCGAATACCATTATTCGTTTGATCAGTAGTAATTACTGCTTTATTACTATTATTATCTTTACCTGTATTAGCTGGAGCTATTACTATACTATTAACAGACCGAAATTTAAATACATCTTTCTTCGACCCTGCGGGAGGAGGAGATCCTATTTTATACCAACACATAGAGGGGCTACAGTAATTACTAATTTATTATCAGCTATTCCTTACTTAGGATTAGATTTAGTACAATGAGTATGAGGAGGATTTGCAGTAGATAATGCAACACTTACTCGATTTTTTACTTTTCATTTTATTCTTCCATTTATTGTTTTAGCTATAACTATAATTCATTTATTATTTTTACACCAAACAGGTTCAAATAACCCTATTGGACTAAATTCTAATATTGATAAGATCCCTTTTCACCCTTATTTTTCTTATAAGGACGTATTCGGATTTGTGGTAATATTAATGGCATTAATTCTTCTTACATTAATTAGTCCTAATTTATTAGGAGACCCAGATAATTTTATTCCTGCTAACCCTTTAGTTACTCCCGTACACATTCAACCAGAATGATATTTTTTATTTGCTTACGCAATTTTACGATCAATTCCTAACAAACTAGGAGGTGTAATTGCTTTAGTTTTATCTATTGCAATTTTAGCTATTTTACCATTTTATCATTTAAGAAAATTCCGAGGAATTCAATTTTACCCAATTAATCAGGTATTATTTTGAACTATAGTAGTAACAGTAATCTTATTAACATGAATTGGAGCTCGCCCAGTAGAAGATCCTTATGTATTAATTGGACAAATTTTAACAGTAGTTTATTTTCTTTATTATTTAATTAATCCTCTAGTGATAAAGTGATGAGATAACTTATTAAACTATTCCATATTTCCAAGACATC?GGATCATCCATATTCACCAATTCTGGCACACTACGT???CCGCCAATGCGATCAAAATGCAATTCCGAGCAAGGCCCACAGGGTCCTGTCTCTCCCATTTCCCAAAAGTTATCCTTCATGTTGCC?GGCAAAACATGCTCCGCTTTCAAACCCAAATCCAACCACAACTGCTTGCACTCCAGATCAGGCTGCAAGCCGCTGGCCTCATCACCTCCAAAATAGGTAACATACAAACGATCCTTGGGCAGTTGCAGGCGTTCAGTCAGAAATTCCCAGGCCCAGGTGCAGAT?TCCTTCTTAAAGTAGTCACCAAACGACCAATTGCCCAACATTTCGAAAAAGGTATGATGATAGACATCTTTGCCCACATCATCCAAGTCTAGTTCAGCACTAAGTCACTTTGTCTTTATGGCAAATGTGAGATGCAGTGTATGGAACATCTTAAATCTAGTATGAGAAATTAACG?ATTTAAGTCCTTCTTAAATGAGGCCATTTACCCATAGAGGGTGCCAGGCCCGTATAACGTTAATGATTACTAGAAGATGTTTCCAAAGAGTCGTGTTGCTTGATAGTGCAGCACTAAGTGGGTGGTAAACTCCATCTAAAACTAAATATAACCATGAGACCGATAGTAAACAAGTACCGTGAGGGAAAGTTGAAAAGAACTCTGAATAGAGAGTTAAATAGTACGTGAAACTGCTTAGAGGTTAAGCCCGATGAACCTGAATATCCATTATGGAAAATTCATCATTATGATT?GTAATATTT?AATCAATATTA?AAATAATAGTGTGCATTTTTTCCATATAAGGACATTGTAATCTATTAACAT???G???CTATTTATCAAAAGATCA?TTTGCTTATGTTTATTCCAATTAGT?TTGCTTGCA?AGTTAACACAGAATAAAT??GCT?TATGATTTGATAAAGTGTTGATAGATTTTATTATATATAGTGCTTAAATTC?TTT??GAATTTTAT?AATGCCATTGCGATCATTGATTTCAGTGT?TTA?TTATATGCGCTTATATGATTAACAATGCG
Archiborborus_maculipennis     TTAAAATGTATTTATAAATACTAAAGTAGTATTAGTTATGTTCTTGAAACTTAAAAAATTTGGCGGTATTTTAGTCTATTCAGAGGAACCTGTTCTATAATCGATAATCCACGATGGACCTTACTTAAATTTGTTAATCAGTTTATATACCGTCGTTATTAGAATATTTTATAAGAATAATAATTTTCATAAAATTTAATTAAAACATATATCAGATCAAGGTGTAGCTTATGTTTAAGTAGAAATGGGTTACAATAAATTTATTTATACGGACGTAAATATGAAAAATTTACTGAAGGTGGATTTGATAGTAAAATTATAAAGATTAATAATTTGATTTTAGCTCTAAAATATGTACAACTTTATACTTCATATTTGGTGCTTGAGCTGGAATAGTAGGAACTTCATTAAGAATTCTTATTCGAGCTGAATTAGGACACCCTGGTGCTCTAATTGGAGACGACCAAATTTATAATGTTATTGTAACAGCTCATGCTTTTGTAATAATTTTTTTTATAGTAATACCAATTATAATTGGTGGATTTGGAAATTGATTAGTACCTTTAATACTTGGTGCTCCTGATATAGCCTTCCCACGAATAAATAATATAAGTTTTTGACTATTACCTCCCTCTCTTACATTACTATTAGTTAGTAGTATAGTAGAAAATGGAGCTGGTACAGGTTGAACAGTTTACCCCCCCCTATCTTCAGGGATTGCTCATGGAGGAGCTTCTGTTGATTTAGCAATTTTTTCTCTTCATTTAGCTGGAATTTCTTCAATTTTAGGGGCAGTAAATTTTATTACAACTGTTATTAATATACGATCAACTGGAATTACATTTGATCGAATACCATTATTTGTTTGATCAGTAGTAATTACTGCTTTATTATTATTATTATCTCTTCCCGTTTTAGCTGGAGCTATTACAATATTATTAACTGATCGAAATTTAAATACCTCTTTTTTTGACCCTGCGGGAGGAGGAGATCCAATTCTATACCAACACTTAGAGGAGCAACAGTAATTACTAATTTATTATCAGCTATTCCTTACTTAGGTCTCGATTTAGTCCAATGAGTATGAGGAGGATTTGCAGTTGATAACGCTACTCTTACACGATTTTTTACCTTCCATTTTATTCTTCCTTTTATTGTATTAGCTATAACTATAATCCACTTATTATTTTTACACCAAACTGGTTCTAATAACCCTATTGGATTAAATTCTAATATTGATAAAATCCCCTTCCACCCTTATTTTACTTATAAGGATGTATTTGGATTTGTAGTAATATTAATAGCATTAATTCTTTTAACTTTAATTAGCCCAAATCTATTAGGAGACCCAGATAATTTTATTCCTGCTAATCCTTTAGTAACTCCTGTTCACATTCAACCAGAATGATACTTTTTATTTGCTTATGCAATTCTTCGATCAATTCCTAATAAACTTGGAGGAGTAATTGCTTTAGTTTTATCAATTGCAATTTTAGCAATTTTACCATTTTATCATTTAAGAAAATTCCGAGGAATTCAATTTTATCCTATTAATCAAGTTTTATTTTGAATTATAGTAGTTACAGTAATTTTATTAACTTGAATTGGAGCTCGTCCTGTAGAAGACCCTTATGTATTAATTGGTCAAATTTTAACTGTAGTTTATTTTTTATATTATTTAATTAACCCTTTAGTGGTTAAATGATGAGATAGTTTATTAAATTATTCCATATTTCCAATACATCCGGATCATCCATATTAACCAATTCCGGTACACTACGC???CCGCCAATGCGATCAAAATGCAATTCCGAGCATGGCCCACAGGGTCCCGTCTCTCCCATTTCCCAAAAGTTATCCTTCATGTTGCCCGGCAAAATATGTTCGGGCTTCAAACCCAAATCCATCCACAATTGCTTGCACTCGAGATCAGGTTCCAAGCCGCTGGCCTCATCACCTCCAAAATAGGTCACATACAAGCGATCCTTGGGCAGGCGCAGGCGTTCGGTCAAAAATTCCCAGGCCCATGTGCAGATTTCCTTCTTAAAGTAATCGCCAAAGGACCAATTGCCCAACAT?????????????????????????????????????????????????????CAGCACTAAGTCACTTTGTCTTTATGGCAAATGTGAGATGCAGTGTATGGAACATCTTAAATCTAGTATGAGAAATTAACG?ATTTAAGTCCTTCTTAAATGAGGCCATTTACCCATAGAGGGTGCCAGGCCCGTATAACGTTAATGATTACTAGAAGATGTTTCCAAAGAGTCGTGTTGCTTGATAGTGCAGCACTAAGTGGGTGGTAAACTCCATCTAAAACTAAATATAACCATGAGACCGATAGTAAACAAGTACCGTGAGGGAAAGTTGAAAAGAACTCTGAATAGAGAGTTAAATAGTACGTGAAACTGCTTAGAGGTTAAGCCCGATGAACCTGAATATCCATTATGGAAAATTCATCATTGTGATT?GTAATATCT?AAACAATATTA?TAATAATAGTGTGCATTTTTTCCATATAAGGACATTGTAATCTATTAACAT???G???CTATTTATCAAAAGATCA?TTTGCTTATGTTTATTCAAATTAAT?TTGCTTGCA?GGTTAACATAGAATAAAT??GCT?TATGATTTGATAAAGTGTTGATAGATTTTATTGTATATAGTGCTTAAATTC?TTT??GAATTTTAT?AATGGCATTGAGATCA?TGATCTTGGTGT?TTA?TTATATGCGCTTATATGATTAACAATGCG
Archiborborus_femoralis        TTAAAATGTATTTGTAAATACTAAAGTAGTATTAGTTATGTTCTTGAAACTTAAAAAATTTGGCGGTATTTTAGTCTATTCAGAGGAACTTGTTCTATAATCGATAATCCACGATGGACCTTACTTAAATTTGTTAATCAGTTTATATACCGTCGTTATTAGAATATTTTATAAGAATAATAATTTTCATAAAATTTTATTAAATCATATATCAGATCAAGGTGTAGCTTATGTTTAAGTAGAAATGAGTTACAATAAATTTATTTATACGGAAGTAGATATGAAAAATTTACTGAAGGTGGATTTGATAGTAAAATTATAAAGATTAATAATTTGATTTTAGCTCTAAAATATGTACAACTTTATATTTCATATTTGGTGCTTGAGCTGGAATAGTAGGAACTTCATTAAGAATCCTTATTCGAGCAGAA?TAGGACACCCTGGTGCTCTAATTGGAGATGATCAAATTTATAATGTTATTGTAACAGCCCATGCTTTTGTAATAATTTTTTTTATAGTAATACCTATTATAATTGGTGGGTTTGGAAACTGATTGGTTCCTTTAATACTTGGAGCCCCTGATATAGCTTTCCCCCGAATAAATAATATAAGTTTTTGACTACTACCCCCTTCTCTTACTCTACTATTAGTAAGTAGTATAGTAGAAAATGGAGCTGGTACAGGATGAACAGTTTACCCTCCACTCTCTTCAGGAATTGCCCATGGAGGAGCTTCTGTTGATTTAGCAATTTTTTCTCTCCATCTAGCTGGAGTTTCTTCAATTTTAGGAGCAGTAAATTTTATTACAACTGTCATTAATATACGATCAACAGGAATTACATTTGACCGAATACCTTTATTTGTATGATCAGTAGTAATTACTGCTTTATTATTATTGTTATCTTTACCAGTTTTAGCCGGAGCTATCACTATATTATTAACTGACCGAAATTTAAACACTTCTTTTTTTGACCCGGCAGGAGGAGGGGATCCTATTCTATACCAACATTTA??????????????????????TTTATTATCTGCAGTCCCTTATCTAGGACTTGACTTAGTACAATGGATTTGAGGAGGATTTGCAGTAGATAATGCCACTCTTACTCGATTTTTCACTTTTCATTTTATTTTACCATTTATTGTATTAGCTATAACTATAATTCATTTATTATTTTTACATCAAACTGGTTCTAATAATCCAATTGGACTTAATTCTAATATTGATAAAATTCCTTTTCACCCTTATTTTACATATAAGGATGTATTTGGATTTGTAGTTATATTAATAGGATTAATTCTTCTTACACTAATAAGCCCTAATTTATTAGGAGACCCAGATAATTTTATTCCAGCCAACCCATTAGTAACTCCAGTACATATTCAACCTGAATGATATTTTTTATTTGCATATGCAATTCTTCGATCAATTCCTAATAAATTAGGAGGAGTCATTGCTTTAGTTTTATCAATTGCAATCCTAGCTATTTTACCCTTCTACCATTTAAGAAAGTTCCGAGGAATCCAATTTTATCCTATCAATCAAGTATTATTCTGAATTATAGTAGTAACAGTAATTTTATTAACTTGAATTGGAGCTCGACCAGTAGAAGATCCTTATGTTCTAGTAGGACAAATTTTAACTGTAATTTACTTCCTATATTATCTAATTAACCCCTTAGTAACTAAATGATGAGATAATTTATTAAATTATTCCAAATTTCCAATACATCAGGATCATCCATATTCACCAGCTCTGGTACACTGCGA???CCACCAATGCGATCAAAATGCAATTCCGAGCAAGGGCCACAGGGGCCAGTCTCTCCCATTTCCCAAAAGTTATCCTTCATGCTGCCAGGCAAAATATGTTCAGGTTTCAAACCCAAATCCATCCACATTTGCTTGCACTCTAGATCGGGCTCCAAGCCGCTGGCCTCATCGCCCCCGAAATAGGTTACATACAAACGTTCCTTGGGCAAATGCATGCGCTCAGTCAAAAATTCCCAAGCCCAGGTGCAGATTTCCTTCTTGAAGTAATCCCCAAAGGACCAATTGCCCAACATTTCGAAAAAGGTATGATGATAGACATCTTTGCCAACATCATCCAAATC????TCAGCACTAAGTCACTTTGTCTTTATGGCAAATGTGAGATGCAGTGTATGGAACATCTTAAATCTAGTATGAGAAATTAACG?ATTTAAGTCCTTCTTAAATGAGGCCATTTACCCATAGAGGGTGCCAGGCCCGTATAACGTTAATGATTACTAGAAGATGTTTCCAAAGAGTCGTGTTGCTTGATAGTGCAGCACTAAGTGGGTGGTAAACTCCATCTAAAACTAAATATAACCATGAGACCGATAGTAAACAAGTACCGTGAGGGAAAGTTGAAAAGAACTCTGAATAGAGAGTTAAATAGTACGTGAAACTGCTTAGAGGTTAAGCCCGATGAACCTGAATATCCATTATGGAAAATTCATCATTGTGATT?GTAATATCT?AAACAATATTA?TAATAATAGTGTGCATTTTTTCCATATAAGGACATTGTAATCTATTAACAT???G???TTATTTATCAAAAGATCA?TTTGCTTATGTTTATTCCAATTAGT?TTGCTTGCA?AGTTAACACAGAATAAAT??GCT?TATGATTTGATAAAGTGTTGATAGATTTTATTGTATATAGTGCTTAAATTC?CTT??GAATTTTAT?AATGGCATTGGAATCA?TGATTTCAGTGT?TTA?TTATATGCGCTTATATGATTAACAATGCG
Archiborborus_quadrinotus      TTAAAATGTATTTGTAAATACTAAAGTAGTATTAGTTATGTTCTTGAAACTTAAAAAATTTGGCGGTATTTTAGTCTATTCAGAGGAACTTGTTCTATAATCGATAATCCACGATGGACCTTACTTAAATTTGTTAATCAGTTTATATACCGTCGTTATTAGAATATTTTATAAGAATAATAATTTTCATAAAATTTTATTAAATTATATATCAGATCAAGGTGTAGCTTATGTTTAAGTAGAAATGAGTTACAATAAATTTATTTATACGGAAGTAGATATGAAAAATTTACTGAAGGTGGATTTGATAGTAAAATTATAAAGATTAATAATTTGATTTTAGCTCTAAAATATGTAC??????????????????CGGTGCTTGAGCTGGAATAGTAGGAACTTCATTAAGAATCCTTATTCGAGCAGAATTAGGACACCCTGGTGCTCTAATTGGAGATGATCAAATTTATAATGTTATTGTAACAGCCCATGCTTTTGTAATAATTTTTTTTATAGTAATACCTATTATAATTGGTGGGTTTGGAAACTGATTGGTTCCTTTAATACTTGGAGCCCCTGATATAGCTTTCCCCCGAATAAATAATATAAGTTTTTGACTACTACCCCCTTCTCTTACTCTACTATTAGTAAGTAGTATAGTAGAAAATGGAGCTGGTACAGGATGAACAGTTTACCCTCCACTCTCTTCAGGAATCGCCCATGGAGGAGCTTCTGTTGATTTAGCAATTTTTTCTCTCCATCTAGCTGGAGTTTCTTCAATTTTAGGAGCAGTAAATTTTATTACAACTGTCATTAATATACGATCAACAGGAATTACATTTGACCGAATACCTTTATTTGTATGATCAGTAGTAATTACTGCTTTATTATTATTGTTATCTTTACCAGTTTTAGCCGGAGCTATCACTATATTATTAACTGACCGAAATTTAAACACTTCTTTTTTTGATCCGGCAGGAGGAGGGGATCCTATTCTATACCAACATTAAGAGGAGCTACAGTAATTACAAATTTATTATCTGCAGTCCCTTATCTAGGACTTGACTTAGTACAATGGATTTGAGGAGGATTTGCAGTAGATAATGCCACTCTTACTCGATTTTTCACTTTTCATTTTATTTTACCATTTATTGTATTAGCTATAACTATAATTCATTTATTATTTTTACATCAAACTGGTTCTAATAATCCAATTGGACTTAATTCTAATATTGATAAAATTCCTTTTCACCCTTATTTTACATATAAGGATGTATTTGGATTTGTAGTTATATTAATAGGATTAATTCTTCTTACACTAATAAGCCCTAATTTATTAGGAGACCCAGATAATTTTATTCCAGCCAACCCATTAGTAACTCCAGTACATATTCAACCTGAATGATATTTTTTATTTGCATATGCAATTCTTCGATCAATTCCTAATAAATTAGGAGGAGTCATTGCTTTAGTTTTATCAATTGCAATCCTAGCTATTTTACCCTTCTACCATTTAAGAAAGTTCCGAGGAATCCAATTTTATCCTATCAATCAAGTATTATTCTGAATTATAGTAGTAACAGTAATTTTATTAACTTGAATTGGAGCTCGACCAGTAGAAGATCCTTATGTTCTAGTAGGACAAATTTTAACTGTAATTTACTTCCTATATTATCTAATTAACCCCTTAGTAACTAAATGATGAGATAATTTATTAAATTATTCCAAATTTCCAATACATCAGGATCATCCATATTCACCAGCTCTGGTACACTGCGA???CCACCAATGCGATCAAAATGCAATTCCGAGCAAGGGCCACAGGGGCCAGTCTCTCCCATTTCCCAAAAGTTATCCTTCATGTTGCCAGGCAAAATATGTTCAGGTTTCAAACCCAAATCTATCCACAATTGCTTGCACTCTAGATCAGGCTCCAAGCCGCTGGCCTCATCGCCCCCGAAATAGGTTACATACAAACGTTCCTTGGGCAAATGCATGCGCTCAGTCAAAAATTCCCAAGCCCAGGTGCAGATTTCCTTCTTGAAGTAATCCCCAAAGGACCAATTGCCCAACATTTCGAAAAAGGTATGATGATAGACATCTTTGCCAACATCATCCAAATCTAGTTCAGCACTAAGTCACTTTGTCTTTATGGCAAATGTGAGATGCAGTGTATGGAACATCTTAAATCTAGTATGAGAAATTAACG?ATTTAAGTCCTTCTTAAATGAGGCCATTTACCCATAGAGGGTGCCAGGCCCGTATAACGTTAATGATTACTAGAAGATGTTTCCAAAGAGTCGTGTTGCTTGATAGTGCAGCACTAAGTGGGTGGTAAACTCCATCTAAAACTAAATATAACCATGAGACCGATAGTAAACAAGTACCGTGAGGGAAAGTTGAAAAGAACTCTGAATAGAGAGTTAAATAGTACGTGAAACTGCTTAGAGGTTAAGCCCGATGAACCTGAATATCCATTATGGAAAATTCATCATTGTGATT?GTAATATCT?AAACAATATTA?TAATAATAGTGTGCATTTTTTCCATATAAGGACATTGTAATCTATTAACAT???G???TTATTTATCAAAAGATCA?TTTGCTTATGTTTATTCCAATTAGT?TTGCTTGCA?AATTAACACAGAATAAAT??GCT?TATGATTTGATAAAGTGTTGATAGATTTTATTGTATATAGTGCTTAAATTC?CTT??GAATTTTAT?AATGGCATTGGAATCA?TGATTTCAGTGT?TTA?TTATATGCGCTTATATGATTAACAATGCG
Archiborborus_annulatus        ????????????????????????????????????????????????????????????????????????????????CAGAGGAACCTGTTCTGTAATCGATAATCCACGATGGACCTTACTTAAATTTGTTAATCAGTTTATATACCGTCGTTATTAGAATATTTTATAAGAATAATAATTTTCATAAAATTTTATTAAAACATATATCAGATCAAGGTGTAGCTTATGTTTAAGTAGAAATGGGTTACAATAAATTTATTTATACGGAGGTAAATATGAAAAATTTACTGAAGGTGGATTTGATAGTAAAATTATAAAGATTAATAATTTGATTTTAGCTCTAAAATATGTACAACTTTATACTTCATATTTGGTGCTTGAGCTGGAATAGTGGGAACTTCCCTAAGAATTCTTATTCGGGCTGAATTAGGTCATCCAGGTGCCCTAATTGGAGATGACCAAATTTATAATGTTATTGTAACTGCCCATGCTTTTGTAATAATTTTTTTTATAGTAATACCTATTATAATTGGTGGATTTGGAAATTGATTAGTACCCCTAATACTAGGGGCTCCTGATATAGCTTTCCCACGAATAAATAATATAAGTTTTTGACTACTCCCCCCTTCTCTTACTTTACTATTAGTTAGTAGTATAGTAGAAAATGGAGCTGGAACAGGATGAACAGTCTACCCTCCGCTATCTTCAGGAATTGCTCATGGAGGAGCTTCTGTCGATTTAGCAATTTTTTCTTTACACTTAGCTGGAGTTTCATCTATTTTAGGGGCTGTAAATTTCATTACTACTGTAATTAATATACGATCTACAGGAATTACATTTGACCGAATACCTTTATTTGTTTGATCAGTAGTAATTACTGCTTTATTATTATTATTATCTTTACCAGTTTTAGCCGGAGCTATTACAATATTATTAACAGACCGAAATTTAAATACTTCTTTTTTCGACCCTGCTGGAGGATGAGACCCAATTTTATACCAACAATT???????CTACAGTAATTACTAATTTATTATCCGCCATTCCTTACTTAGGACTAGATTTAGTCCAATGAGTATGAGGGGGGTTTGCAGTTGATAATGCAACTCTTACACGATTTTTTACCTTTCATTTTATTTTACCATTTATTGTTTTAGCAATAACTATAATTCATTTATTATTTTTACACCAAACAGGATCTAATAATCCTATTGGATTAAATTCTAATATTGATAAAATTCCTTTCCACCCTTATTTTTCTTATAAGGATATTTTTGGATTTGTAGTAATATTAATGGCATTAATTCTTCTTACATTAATTAGCCCTAATTTATTAGGAGACCCAGATAATTTCATTCCTGCTAATCCTTTAGTAACTCCTGTTCACATTCAACCAGAATGATACTTCTTATTCGCTTATGCTATTCTTCGATCAATTCCAAATAAACTTGGAGGAGTAATCGCTTTAGCATTATCTATTGCAATCCTAGCTATTTTACCATTTTACCACTTAAGAAAATTCCGAGGAATTCAATTTTATCCAATTAACCAAGTATTATTTTGAATTATAGTAGTAACAGTAATTTTATTAACATGAATTGGAGCTCGCCCTGTAGAAGACCCTTATGTATTAATTGGTCAAATTTTAACAGTAGTTTATTTCTTATATTATTTAATTAATCCTTTAGTAACCAAATGATGAGATAATTTATTAAATTATTCCATATTTCCAAGACATCAGGATCATCCATATTCACCAATTCTGGCACACTGCGT???CCGCCAATACGATCAAAATGCAATTCCGAGCAAGGACCACAGGGTCCAGTCTCTCCCATTTCCCAAAAGTTATCCTTCATGTTGCCAGGCAAAACATGCTCYGGCTTCAAACCCAAATCCAACCACAACTGCTTGCACTCGAGATCAGGCTGCAARCCGCTGGCCTCATCACCWCCAAAATAGGTTACATACAAACGATCCTTGGGCAATTGCAGGCGTTCAGTCAGAAATTCCCATGCCCAGGTGCAGATTTCCTTCTTRAAGTAATCCCCAAACGACCAATTGCCCAACATTTCGAAAAAGGTATGATGATAGACATCTTTGCCCACATCATCCAAGTC?????????????AGTCACTTTGTCTTTATGGCAAATGTGAGATGCAGTGTATGGAACATCTTAAATCTAGTATGAGAAATTAACG?ATTTAAGTCCTTCTTAAATGAGGCCATTTACCCATAGAGGGTGCCAGGCCCGTATAACGTTAATGATTACTAGAAGATGTTTCCAAAGAGTCGTGTTGCTTGATAGTGCAGCACTAAGTGGGTGGTAAACTCCATCTAAAACTAAATATAACCATGAGACCGATAGTAAACAAGTACCGTGAGGGAAAGTTGAAAAGAACTCTGAATAGAGAGTTAAATAGTACGTGAAACTGCTTAGAGGTTAAGCCCGATGAACCTGAATATCCATTATGGAAAATTCATCATTATGATT?GTAATATTT?AAACAATATTA?TAATAATAGTGTGCATTTTTTCCATATAAGGACATTGTAATCTATTAACAT??TG???GTATTTATCAAAAGATCA?AAAGCTTATGTTTATTCCAATTAGT?TTGCTTGCA?AGCTAACACAGAATAAAT??GCT?TATGATTTGATAAAGTGTTGATAGATTTTATTATATATAGTGCTTAAATTC?TTT??GAATTTTAT?AATGCCATTGAGATCATTGATTTCAGTGT?TTA?TTATATGCGCTTATATGATTAACAATGCG
inbio                          TTAAAATGTATTTATAAATACTAAAGTAGTATTAGTTATGTTCTTGAAACTTAAAAAATTTGGCGGTATTTTAGTCTATTCAGAGGAACCTGTTCTATAATCGATAATCCACGATGGACCTTACTTAAATTTGTTAATCAGTTTATATACCGTCGTTATTAGAATATTTTATAAGAATAATAATTTTCATAAAATTTAATTAAAACATATATCAGATCAAGGTGTAGCTTATGTTTAAGTAGAAATGGGTTACAATAAAATTATTTATACGGAAGTAAATATGAAAAATTTACTGAAGGTGGATTTGATAGTAAAATTATAAAGATAAATAATTTGATTTTAGCTCTAAAATATGCACAACATTATATTTTATATTTGGGGCTTGAGCCGGTATAGTAGGGACTTCTCTAAGAATTTTAATTCGAGCTGAATTAGGTCACCCAGGAGCTTTAATTGGAGATGATCAAATTTATAATGTTATTGTAACAGCCCACGCTTTTGTAATAATTTTTTTTATAGTTATACCAATTATAATTGGAGGGTTTGGAAATTGATTAGTTCCTCTAATACTAGGAGCTCCTGATATAGCATTCCCACGAATAAATAATATAAGTTTTTGACTATTGCCTCCCTCTCTTACCCTATTATTAGTCAGTAGTATAGTAGAAAATGGAGCTGGGACAGGTTGAACAGTTTACCCTCCCCTTTCTTCCGGGATTGCTCACGGAGGAGCATCTGTTGATTTAGCTATTTTTTCCCTTCATTTGGCTGGAATTTCATCAATTTTAGGAGCAGTAAATTTTATCACAACTGTCATTAATATACGTTCTACAGGAATTACTTTTGACCGAATACCTTTATTCGTATGATCAGTAGTAATTACTGCACTATTATTATTATTATCTTTACCTGTATTAGCCGGGGCTATCACTATACTATTAACGGACCGAAACTTGAATACCTCATTTTTTGATCCTGCTGGAGGAGGAGACCCTATTTTATACCAACATTTAGAGGAGCTACAGTAATTACTAACTTACTATCTGCTATCCCATACTTAGGGTTAGACTTAGTCCAATGAGTATGAGGAGGATTTGCAGTAGATAATGCAACTCTTACTCGATTTTTTACTTTTCATTTTATTTTACCATTTATTGTCTTAGCTATAACTATAATCCATTTATTATTTCTACACCAAACAGGCTCTAATAACCCAGTAGGATTAAATTCTAATATCGATAAAATTCCTTTTCACCCGTATTTTACTTATAAGGACCTCTTTGGATTTATTGTAATATTAATAGCTTTAATTTTATTAACATTAATTAGCCCTAACCTTTTAGGAGATCCAGATAATTTTATTCCAGCTAATCCTTTAGTTACTCCCGTTCACATTCAACCAGAATGATACTTTTTATTTGCTTATGCGATTTTACGATCAATTCCTAATAAATTAGGAGGAGTAATTGCATTAGTTTTATCTATTGCAATTTTAGCTATCTTACCTTTTTATCACTTAAGAAAATTCCGAGGTATTCAATTTTATCCTATTAATCAAGTTTTATTCTGAATTATAGTAGTAACAGTTATTTTATTAACCTGAATTGGAGCTCGCCCTGTAGAAGACCCATACGTTCTAATTGGCCAAATTTTAACTGTAATATATTTCTTATATTATCTTATTAATCCTTTAGTAATTAAATGATGAGATAACTTATTAAATTATTCCATATTTCCAATACATCTGGATCATCCATATTGACCAATTCGGGTACACTGCGA???CCACCAATGCGATCAAAATGCAGTTCCGAACAAGGTCCACATGGACCTGTCTC?CCCATTTCCCAAAAGTTATCCTTCATG?TGCCTGGCAAAATATGTTCGGGCTTCAAACCCAAATCCAACCACAATTGCTTGCACTCTAGATCCGGTTCCAAGCCGCTGGCCTCATCACCACCAAAATAGGTTACATACAAGCGATCCTTGGGCAAACTCAGGCGTTCAGTCAAAAACTCCCATGCCCAGGTGCAAATTTCCTTCTTAAAGTAATCACCAAAGGACCAATTACCCAACATCTCAAAGAAGGTATGATGATAGACGTCCTTGCCAACATCATCCAAATCTAGTTCAGCACTAAGTCACTTTGTCTTTATGGCAAATGTGAGATGCAGTGTATGGAACATCTTAAATCTAGTATGAGAAATTAACG?ATTTAAGTCCTTCTTAAATGAGGCCATTTACCCATAGAGGGTGCCAGGCCCGTATAACGTTAATGATTACTAGAAGATGTTTCCAAAGAGTCGTGTTGCTTGATAGTGCAGCACTAAGTGGGTGGTAAACTCCATCTAAAACTAAATATAACCATGAGACCGATAGTAAACAAGTACCGTGAGGGAAAGTTGAAAAGAACTCTGAATAGAGAGTTAAATAGTACGTGAAACTGCTTAGAGGTTAAGCCCGATGAACCTGAATATCCATTATGGAAAATTCATCATTATGATA?ATAATATTT?AAACAATATTA?TTATAATAGTGTGCATTTTTTCCATATAAGGACATTGTAATCTATTAACAT?ACT???ATATTTATCAAAAGATCA?TTTGCTTATGTTTATTCCAATTAGT?TTGCTTGCA?AGTTAACACAGAATAAAT??GCT?TATGATTTGATAAAGTGTTGATAGATTTTATTATATATAGTGCTTAAATTC?TTT??GAATTTTAT?AATTGCATTGGAATCAACGATTTCAGTGTTTTA?TTATATGCGCTTATATGATTAACAATGCG
Archiborborus_hirtipes         TTAAAATGTAATTATAAATATTAAAGTAGTATTAGTTATGTTCTTGAAACTTAAAAAATTTGGCGGTATTTTAGTCTATTCAGAGGAACCTGTTCTATAATCGATAATCCACGATGGACCTTACTTAAATTTGTCATTCAGTTTATATACCGTCGTTATTAGAATATTTTATAAGAAAAATAATTTTCATAAAATTTTATTAAATCATATATCAGATCAAGGTGTAGCTTATGTTTAAGAAGAAATGGGTTACAATAAAATTATTTATACGAATATAGATATGAAAAATCTATTGAAGGTGGATTTGATAGTAAAATTATAAAGATTAATAATTTGATTTTAGCTCTAAAATATGTACAACTTTATATTTTATATTTGGAGCCTGAGCTGGAATAGTAGGAACTTCTTTAAGAATTCTTATTCGAGCTGAATTAGGACATCCTGGTGCCTTAATTGGTGATGATCAAATTTATAATGTTATTGTAACAGCACATGCTTTTGTAATAATTTTTTTTATAGTTATACCTATTATAATTGGAGGGTTTGGAAATTGATTAGTTCCATTAATACTTGGAGCCCCTGATATGGCCTTTCCTCGAATAAATAATATAAGTTTTTGACTTCTTCCTCCTTCTTTAACTTTATTATTAGTAAGAAGTATAGTAGAAAACGGAGCTGGAACAGGTTGAACAGTTTATCCTCCCCTATCGTCTGGAATTGCTCATGGAGGGGCTTCAGTCGATTTAGCTATTTTTTCTTTACATTTAGCTGGAGTATCTTCAATTTTAGGAGCCGTAAATTTTATTACTACAGTAATTAATATACGATCAACTGGAATTACTTTTGACCGAATACCTCTTTTTGTTTGATCAGTAGTAATTACTGCCCTTCTTTTATTATTATCACTACCCGTTTTAGCAGGAGCTATTACAATATTATTAACAGATCGAAATCTTAATACTTCTTTTTTTGACCCTGCAGGAGGAGGAGATCCAATCTTATATCAACATTTA??????????????ATTACTAATTTATTATCAGCTATTCCATATTTAGGAATTGATTTAGTACAATGGGTATGAGGAGGATTTGCAGTAGATAACGCTACTTTAACACGATTCTTCACTTTTCACTTTATTTTACCTTTTATTGTATTAGCTATAACAATAATTCATTTATTATTCCTTCACCAGACAGGATCTAATAACCCTATTGGACTAAACTCAAATATTGATAAAATCCCTTTCCATCCCTATTTTACATATAAGGATATTTTTGGATTTGTAGTAATATTAATAAGATTAATTCTTTTAACTTTAATAAGTCCAAACTTACTTGGAGACCCAGATAATTTTATTCCAGCTAATCCTTTAGTTACTCCAGTTCATATTCAACCTGAATGATATTTTTTATTTGCATATGCAATTCTTCGTTCAATTCCAAATAAACTTGGAGGTGTAATTGCATTAGTTCTATCTATTGCAATTCTAGCTATTTTACCTTTCTATCATTTAAGAAAATTCCGGGGAATTCAATTTTATCCTATTAATCAAGTATTATTTTGATCAATAGTAGTAACTGTAATTTTATTAACTTGAATTGGAGCTCGACCTGTAGAAGACCCTTATGTATTAATTGGACAAATTCTAACTATTGTTTATTTCTTATACTATTTAATCAATCCTTTAGTAATTAAATGATGAGATAGTCTATTAAATTATTCCATATTTCCAAAACATC?GGATCATCCATGTTCAC?AATTCGGGTACACTTCGG???CCGCCAATGCGATCGAAATGCAACTCAGA?CAGGGTCCACAGGGACCCGTCTCTCCCATTTCCCAAAAGTTATCCTTCATGCTGCCCGGCAAAAT?TGTTCTGGCTTCAGCCCCAAATCCATCCA?AATTGCTTGCACTCCAGATCAGG?TCCAGGCCGCTGGCCTCATCCCCTCCAAAATAGGTGACATACAAACGATCCTTGGGCAAACGCAGACGTTCGGTTAAAAACTCCCAGGCCCAGGTGCAAATCTCCTTCTTAAAGTAATCCCCAAAAGACCAATTGCCCAACATTTCGAAAAACGTATGATGATAGACATCTTTGCCAACATCATCCAAATC??????????????GTCACTTTGTCTTTATGGCAAATGTGAGATGCAGTGTATGGAACATCTTAAATCTAGTATGAGAAATTAACG?ATTTAAGTCCTTCTTAAATGAGGCCATTTACCCATAGAGGGTGCCAGGCCCGTATAACGTTAATGATTACTAGAAGATGTTTCCAAAGAGTCGTGTTGCTTGATAGTGCAGCACTAAGTGGGTGGTAAACTCCATCTAAAACTAAATATAACCATGAGACCGATAGTAAACAAGTACCGTGAGGGAAAGTTGAAAAGAACTCTGAATAGAGAGTTAAATAGTACGTGAAACTGCTTAGAGGTTAAGCCCGATGAACCTGAATATCCATTATGGAAAATTCATCATTATGATT?GTAATATCT?AAACAATATTA?TAATAATAGTGTGCATTTTTTCCATATAAGGACATTGTAATCTATTAACAT???????CTATTTATCAAAAGATCA?TTTGCTTATGTTTATTCAAATTAGT?TTGCTTGCA?AGTTAACATAGAATAAAT??GCT?TATGATTTGATAAAGTGTTGATAGATTTTATTATATATAGTGCTTAAATTC?TTT??GAATTTTAT?AATGGCATTGGAATCA?TGATTTCAGTGT?TTA?TTATATGCGCTTATATGATTAACAATGCG
bellavista                     TTAAAATGTATTTGTAAATATTAAAGTAGTATTAGTTATGTTCTTGAAACTTAAAAAATTTGGCGGTATTTTAGTCTATTCAGAGGAACCTGTTCTATAATCGATAATCCACGATGGACCTTACTTAAATTTGTTAATCAGTTTATATACCGTCGTTATTAGAATATTTTATAAGAATAATAATTTTCATAAAATTTTATTAAAATATATATCAGATCAAGGTGTAGCTTATGTTTAAGTAGAAATGGGTTACAATAAAATTATTTATACGAATATAAATATGAAAAATTTATTGAAGGTGGATTTGATAGTAAAATTATAAAGATTAATAATTTGATTTTAGCTCTAAAATATGTACAACTTTATACTTTATATTCGGGGCTTGAGCTGGGATAGTAGGAACTTCTTTAAGAATTTTAATTCGAGCTGAACTAGGCCACCCTGGAGCTTTAATTGGAGATGATCAAATTTATAATGTTATTGTAACAGCTCACGCTTTTGTAATAATTTTTTTTATAGTAATACCAATTATAATTGGTGGTTTTGGTAATTGATTAGTACCACTAATACTTGGGGCTCCTGATATAGCCTTTCCACGAATAAATAATATAAGTTTTTGACTATTACCTCCCTCTCTTACTCTACTATTGGTTAGTAGTATAGTAGAAAATGGGGCTGGTACAGGATGAACAGTTTACCCTCCGTTATCTTCAGTGATTGCTCATGGAGGAGCTTCTGTTGATTTAGCTATTTTTTCCCTTCATTTAGCTGGGGTATCTTCAATTTTAGGGGCAGTAAATTTTATTACTACTGTTATTAATATACGATCAACAGGAATTACTTTTGATCGAATACCTTTATTTGTTTGATCTGTAGTTATTACAGCTCTATTATTGTTATTATCTCTACCGGTTTTAGCCGGGGCTATCACTATATTATTGACGGATCGTAATTTAAATACATCTTTTTTTGATCCGGCTGGAGGGGGAGACCCTATTTTATACCAACATTTA???????TACTGTAATTACTAATTTACTATCGGCAATCCCTTATCTAGGATTAGATTTAGTCCAATGAGTGTGAGGGGGATTTGCCGTAGATAATGCCACCCTTACACGATTTTTTACCTTTCACTTTATTTTACCATTTATTGTTTTAGCAATAACTATAATTCACTTATTATTTTTACATCAAACAGGTTCTAATAACCCAATTGGATTAAATTCTAATATTGATAAAATTCCTTTTCACCCTTATTTTACTTATAAGGATATTTTCGGATTTGTTGTAATATTAATAATATTAATTCTTCTTACCTTAATCAGTCCTAATTTATTAGGAGATCCTGATAATTTTATTCCAGCTAATCCTCTAGTAACTCCAATTCATATTCAACCAGAATGATATTTTCTATTTGCTTATGCTATTCTTCGTTCTATTCCCAATAAACTTGGGGGAGTAATTGCTTTAGTCTTATCTATTGCAATTTTAGCTATCTTACCTTTTTATCATTTAAGAAAATTCCGGGGAATTCAATTTTACCCTATTAATCAAATTTTATTTTGAATTATAGTAGTAACAGTAATTTTATTAACATGAATTGGAGCTCGACCAGTCGAAGACCCTTATGTACTAATTGGTCAAATTCTAACTGTAATTTATTTTTTATATTACCTAATTAATCCTTTAATAATTAAATGATGAGATAATTTATTAAACTA?????????????????????????????????????????????????????????????????????????????????????????????????????????????????????????????????????????????????????????????????????????????????????????????????????????????????????????????????????????????????????????????????????????????????????????????????????????????????????????????????????????????????????????????????????????????????????????????????????????????????TAGTTCAGCACTAAGTCACTTTGTCTTTATGGCAAATGTGAGATGCAGTGTATGGAACATCTTAAATCTAGTATGAGAAATTGACG?ATTTAAGTCCTTCTTAAATGAGGCCATTTACCCATAGAGGGTGCCAGGCCCGTATAACGTTAATGATTACTAGAAGATGTTTCCAAAGAGTCGTGTTGCTTGATAGTGCAGCACTAAGTGGGTGGTAAACTCCATCTAAAACTAAATATAACCATGAGACCGATAGTAAACAAGTACCGTGAGGGAAAGTTGAAAAGAACTCTGAATAGAGAGTTAAATAGTACGTGAAACTGCTTAGAGGTTAAGCCCGATGAACCTGAATATCCATTATGGAAAATTCATCATTATGATT?GTAATATTT?TAACAATATTA?TAATAATAGTGTGCATTTTTTCCATATAAGGACATTGTAATCTATTAACAT???G???ATATTTATCAAAAGATCA?TTTGCTTATGTTTATTCCAATTAGT?TTGCTTGCA?AGTTAACACAGAATAAAT??GCT?TATGATTTGATAAAGTGTTGATAGATTTTATTATATATAGTGCTTAAATTC?TTT??GAATTTTAT?AATGGCATTGGAATCATTGATTTCAGTGT?TTA?TTATATGCGCTTATATGA?TAACAATGCG
auranticeps                    TTAAAATGTATTTATAAATATTAAAGTAGTATTAGTTATGTTCTTGAAACTTAAAAAATTTGGCGGTATTTTAGTCTATTCAGAGGAACCTGTTCTGTAATCGATAATCCACGATGGACCTTACTTAAATTTGTTAATCAGTTTATATACCGTCGTTATTAGAATATTTTATAAGAATAATAATTTTCATAAAATTTTATTAAAACATATATCAGATCAAGGTGTAGCTTATGTTTAAGTAGAAATGGGTTACAATAAATTTATTTATACGGAAGTAAATATGAAAAATTTATTGAAGGTGGATTTGATAGTAAAATTATAAAGATAAATAATTTGATTTTAGCTCTAAAATATGTACTACATTATATTTTATATTTGGTGCTTGAGCTGGAATAGTAGGGACTTCTTTAAGAATTCTTATTCGAGCTGAATTAGGTCATCCAGGAGCTTTAATTGGAGATGACCAAATTTATAATGTTATTGTAACAGCCCATGCTTTTGTAATAATTTTTTTCATAGTTATACCTATTATAATTGGAGGGTTTGGAAACTGATTAGTTCCTTTAATATTAGGAGCCCCTGATATAGCCTTTCCTCGAATAAATAATATAAGTTTTTGATTACTCCCTCCTTCTCTTACTTTATTGTTAGTTAGTAGTATAGTAGAAAATGGGGCTGGTACAGGTTGAACAGTTTACCCTCCCCTATCCTCAGGGATTGCTCATGGAGGAGCATCTGTTGATTTAGCTATTTTCTCTCTTCATTTAGCGGGAATTTCTTCTATTTTAGGAGCAGTAAATTTCATTACAACTGTAATTAATATACGATCAACAGGAATTACATTTGACCGAATACCTTTATTTGTTTGATCAGTAGTAATTACAGCTTTATTATTATTATTATCTTTACCTGTACTTGCTGGAGCAATTACTATATTATTAACTGACCGAAATTTAAATACTTCATTTTTTGACCCTGCAGGAGGAGGAGACCCAA?????????????????????AGCTACAGTAATTACTAATTTATTATCCGCTATTCCTTATTTAGGATTAGACTTAGTTCAATGAGTATGAGGAGGATTTGCGGTTGATAACGCAACTCTTACACGATTTTTTACTTTCCATTTTATTTTACCTTTTATTGTATTAGCTATAACTATAATTCATTTATTATTTTTACATCAAACAGGATCAAATAACCCTGTAGGATTAAATTCTAATATTGACAAAATTCCTTTTCATCCTTATTTTACTTATAAGGATGTATTTGGATTTATTGTAATATTAATAAGTTTAATTCTTCTTACATTAATTAGTCCAAATTTATTGGGAGACCCAGATAATTTTATCCCTGCTAATCCTTTAGTTACCCCTGTTCATATTCAACCAGAATGATATTTTTTATTTGCTTATGCTATTTTACGATCAATCCCTAATAAATTAGGAGGAGTAATTGCGCTAGTATTATCTATTGCAATTTTAGCTATTTTACCATTTTACCATTTAAGAAAATTCCGAGGAATCCAATTTTACCCAATTAACCAAATATTATTTTGAATTATAGTAGTAACAGTAATTTTATTAACATGAATTGGAGCCCGACCTGTAGAAGACCCATATGTCCTAATCGGCCAAATTTTAACTGTAATTTATTTTTTATATTATCTTATTAACCCATTAGTAATTAAATGATGAGATAATTTATTAAATTATTCCATATTTCCAAAACATCAGGATCAACCATATTCACCAATTCCGGTACACTGCGA???CCACCAATGC?ATCGAAATGCAATTCCGAACAAGGTCCACATGG?CCTGTCTCTCCCATCTCCCAAAAGTTATCCTTCATGCTGCCTGGCAAAATATGCTCCGCCTTCAAACCCAAAT?CAGCCACAATTGCTTGCACTCCAGATCAGGCTCCAGGCCGCTGGCCTCATCACCCCCGAAATAGGTTACATACAAACGATCCTTGGGCAAACTTAAGCGTTCAGTTAAAAACTCCCATGCCCAAGTGCAGATTTCCTTCTTAAAGTAATCACCAAAGGACCAGTTGCCCAACATTTCAAAGAAGGTATGATGATAGACAT???????????????????????????CAGCACTAAGTCACTTTGTCTTTATGGTAAATGTGAGATGCAGTGTATGGAACATCTTAAATCTAGTATGAGAAATTAACG?ATTTAAGTCCTTCTTAAATGAGGCCATTTACCCATAGAGGGTGCCAGGCCCGTATAACGTTAATGATTACTAGAAGATGTTTCCAAAGAGTCGTGTTGCTTGATAGTGCAGCACTAAGTGGGTGGTAAACTCCATCTAAAACTAAATATAACCATGAGACCGATAGTAAACAAGTACCGTGAGGGAAAGTTGAAAAGAACTCTGAATAGAGAGTTAAATAGTACGTGAAACTGCTTAGAGGTTAAGCCCGATGAACCTGAATATCCATTATGGAAAATTCATCATTATGATT?GTAATATTT?AAAAAATATTA?TAACAATAGTGTGCATTTTTTCCATAAAAGGACATTGTAATCTATTAACAT?ACT???ATATTTATCAAAAGATCA?TTTGCTTATGTTTATTCCAATTAGT?TTGCTTGCA?AGTTAACACAGAATAAAT??GCT?TATGATTTGATAAAGTGTTGATAGATTTTATTATATGTAGTGCTTAAATTC?TTA??GAATTTTAT?AATGGCATTGGAATCATCGATTTCAGTGT?TTA?TTATATGCGCTTATATGATTAACAATGCG
Lotophila_atra                 ?????????????????????????????????????????????????????????????????????????????????AGAGGAACCTGTTCTATAATCGATAATCCACGATGGACCTTACTTAAGTTTGTTAATCAGTTTATATACCGTCGTTATTAGAATATTTTATAAGAATAATAATTTTCATAAAATTTTATAAAAACATATATCAGATCAAGGTGTAGCTTATATTTAAGTAGAAATGGGTTACAATAAAAATATTTATACGGAAATAATTATGAAAAAATTATTTAAGGTGGATTTGATAGTAAAATTATAAAGATTAATAATTTGATTTTAGCTCTAAAATATGTACAACTCTATATTTTATATTTGGGGCATGAGCAGGAATAGTAGGAACTTCATTAAGAATTCTTATTCGAGCTGAATTAGGTCATCCTGGTGCTTTAATTGGTGATGATCAAATTTATAATGTAATTGTAACAGCTCATGCTTTTGTTATAATTTTTTTTATAGTTATACCTATTATAATTGGTGGATTTGGTAATTGATTAGTTCCTTTAATATTAGGAGCTCCTGATATAGCTTTTCCACGAATAAATAATATAAGATTTTGATTACTTCCTCCCTCTCTTACTTTATTACTTGTTAGTAGTATAGTTGAAAACGGAGCTGGAACAGGTTGAACCGTTTACCCTCCTCTATCTTCAGGAATTGCTCATGGTGGAGCTTCAGTAGATTTAGCTATTTTTTCTTTACATTTAGCTGGAATTTCTTCTATTTTAGGGGCTGTAAATTTTATTACAACAGTAATTAATATACGATCAACAGGAATTACATTTGATCGAATACCTTTATTTGTTTGATCTGTAGTTATTACTGCTTTACTTTTACTATTATCTTTACCTGTTTTAGCTGGAGCTATTACAATATTATTAACAGATCGAAATTTAAATACTTCATTCTTCGATCCTGCAGGAGGAGGAGATCCAATTTTATATCA?????????????????????????????TTTATTATCCGCCATTCCATATTTAGGTATTGACTTAGTACAATGAGTATGAGGAGGATTTGCTGTTGATAATGCCACATTAACTCGATTCTTTACTTTTCATTTTATTTTACCTTTTATTGTACTTGCTATAACAATAATTCATTTATTATTTTTACACCAAACTGGATCAAATAATCCTATTGGATTAAATTCAAATATTGATAAAATTCCATTCCACCCTTATTTTACTTATAAGGATATTGTTGGATTCGTTATTATATTAATATGTTTAATTTTATTAACATTAATTAGACCAAATTTATTAGGAGACCCTGATAATTTTATTCCTGCTAATCCTCTTGTAACCCCTGTTCATATTCAACCTGAATGATATTTTTTATTTGCTTATGCAATTTTACGATCAATTCCTAATAAATTAGGAGGAGTTATTGCTCTTGCTGTATCTATTGCTATTTTAGCTATTCTTCCATTCTATCATTTAAGAAAGTTTCGAGGAATTCAATTTTATCCTATTAACCAAATTTTATTTTGAGCTATAGTAACAACAGTAATTTTATTAACATGAATTGGAGCTCGACCAGTTGAAGACCCTTATGTTTTAGTTGGACAAATTTTAACTGTAGTTTATTTCTTATATTATTTAATTAATCCATTAGTTGTAAAATGATGAGATAATTTATTAAATTATTCCAGATCTCCAAGACATCGGGATCGTCCATGTTGACCAGCTCGGGCACACTGCGT???CCGCCAATGCGATCGAAATGCAACTCAGAGCAGGGACCACAAGGTCCGGTCTCCCCCATTTCCCAGAAATTGTCCTTCATGTTGCCGGGCAGAATGTGTTCGGCCTTCAAGCCCAAATCCAACCAAATTTGTTTGCACTCCAAATCGGGTTCCAGGCCGCTGGCCTC?TCCCCCCCAAAGTAGGTGACATACAAGCGATCCTTGGGCAGGTTCAGGCGGTCGGTGAGGAACTCCCAGGCCCACGTGCAAATCTCCTTCTTGAAGTAGTCGCCAAAGGACCAATTGCCCAGCATCTCGAAGAAGGTGTGATG??????????????????????????????TAGTTCAGCACTAAGTCACTTTGCTTTTATGGTAAATGTGAGATGCAGTGTATGGAACATCATAAATCTAGTATGAGAAATTAACG?ATTTAAGTCCTTCTTAAATGAGGCCATTTACCCATAGAGGGTGCCAGGCCCGTATAACGTTAATGATTACTAGAGGTTGTTTCCAAAGAGTCGTGTTGCTTGATAGTGCAGCACTAAGTGGGTGGTAAACTCCATCTAAAACTAAATATAACCATGAGACCGATAGTAAACAAGTACCGTGAGGGAAAGTTGAAAAGAACTCTGAATAGAGAGTTAAATAGTACGTGAAACTGCTTAGAGGTTAAGCCCGATGAACCTGAATATCCATTGTAGAAAATTCAGCATTGTGAA???TAA??????????????????GTGAAGCAGTGTGCATTTTTTCTGCATAAGGACATTGTAATCTATTAACAATATAT??GTATTTATCAAAAGATCA?TTTGCAGCAGTTTATTCAAATTAATTTGCGTTTGCTTGTTAACACAGAATAATT??GCATGATGATTGGATAAAGTGTTGATAGATT?TATTATATATGGTGCTTAAATTCATTT??GAATTTTAT?AATGACATTGGATTCATTGATTCTGCGTGTTCA?TTATATGCGCTTATATGAT??????????
echinus                        ????????????????????????????????????????????????????????????????????????????????CAGAGGAACCTGTTCTATAATCGATAATCCACGATGGACCTTACTTAAGTTTGTTAATCAGTTTATATACCGTCGTTATTAGAATATTTTATAAGAATAATAATTTTCATAAAATTTAATTAAATTATATATCAGATCAAGGTGTAGCTTATATTTAAGTAGAAATGGGTTACAATAAAATTATTTATACGGAAATAAATATGAAAAATTTATTGAAGGTGGATTTGATAGTAAAATTATAAAGATTAATAATTTGATTTTAGCTCTAAAATATGTAC???????????????????????????????????????????????????????????????????????????????????????????????????????????????????????????????????????????????????????????????????????????????????????????????????????????????????????????????????????????????????????????????????????????????????????????????????????????????????????????????????????????????????????????????????????????????????????????????????????????????????????????????????????????????????????????????????????????????????????????????????????????????????????????????????????????????????????????????????????????????????????????????????????????????????????????????????????????????????????????????????????????????GAGGAGCAACAGTTATTACTAATTTATTATCAGCTATCCCTTATTTAGGATTAGATTTAGTTCAATGAGTATGAGGAGGATTCGCTGTAGATAACGCTACTTTAACTCGATTTTTTACTTTTCATTTTATTTTACCTTTTATTGTCTTAGCTATAACAATAATCCATTTACTATTTCTACATCAAACAGGTTCTAATAACCCAATAGGATTAAACTCTAATATTGATAAAATTCCTTTCCATCCTTATTTTACTTACAARGATATTTTTGGATTTGTAATAATATTAATAATATTAATTCTTTTAACTTTAATTAGACCTAATTTATTAGGGGATCCTGATAATTTTATTCCTGCTAACCCTTTAGTAACCCCTATTCATATTCAACCAGAATGATACTTCTTATTTGCTTATGCTATTCTTCGCTCAATTCCAAATAAACTTGGAGGAGTTATTGCACTAGTAATTTCAATTGCAATCCTGGCTATTTTACCTTTTTACCATTTAAGAAAATTCCGAGGAATCCAATTTTATCCTATTAATCAAATATTATTTTGAATTATAGTAGTAACAGTAATTTTATTAACTTGAATTGGTGCTCGACCTGTAGAAGATCCTTATGTATTAATTGGACAAATTTTAACGGTAATTTATTTTCTTTACTACTTAATTAACCCACTAGTAATTAAATGATGAGATAATTTACTAAATTA??????ATTTCCAAGACATCAGGATCATCCATATTAACCAA?TCGGGCACACTGCGA???CCCCCAATGCGATCAAAATGCAATTCGGAGCAGGGTCCACAAGGTCC?GTCTCTCCCATTTCCCAAAAGTTATCCTTCATGCTGCCGGGCAGAATATGTTCCGGCTTCAGGCCCAAATCCATCCACAACTGTTTGCACTCGAGATCGGGTT?CAAGCCGCTGGCCTCATC?CC?CCAAAATA?GTGACATACAAACGATCCTTGGGCAGATTCAGGCGTTCGGTCAAAAATTCCCAGGCCCAGGTACAGATTTCCTTCTT?AAGTAATCTCCAAA?GACCAATTGCCCAACATCTCAAAGAATGTATGGTGATAGACATCTTTGCCAACATCATCCAA????????????????????????????????????????????????????????????????????????????????????????????????????????????????????????????????????????????????????????????????????????????????????????????????????????????????????????????????????????????????????????????????????????????????????????????????????????????????????????????????????????????????????????????????????????????????????????????????????????????????????????????????????????????????????????????????????????????????????????????????????????????????????????????????????????????????????????????????????????????????????????????????????????????????????????????????????????????????????????????????????????????????????????????????
siberia                        ????????????????????????????????????????????????????????????????????????????????CAGAGGAACCTGTTCTATAATCGATAATCCACGATGGACCTTACTTAAATTTGTTAATCAGTTTATATACCGTCGTTATTAGAATATTTTATAAGAATAATAATTTTCATAAAATTTTATTAAAATATATATCAGATCAAGGTGTAGCTTATGTTTAAGAAGAAATGGGTTACAATAAAATTATTTATACGAACATAAATATGAAAAATTTATTGAAGGTGGATTTGATAGTAAAATTATAAAGATTAATAATTTGATTATAGCTCTAAAATATGTAC????????????????????????????????????????????????????????????????????????????????????????????????????????????????????????????????????????????????????????????????????????????????????????????????????????????????????????????????????????????????????????????????????????????????????????????????????????????????????????????????????????????????????????????????????????????????????????????????????????????????????????????????????????????????????????????????????????????????????????????????????????????????????????????????????????????????????????????????????????????????????????????????????????????????????????????????????????????????????????????????????????????????????????????????????????????????????????????????????????????????????????????????????????????????????????????????????????????????????????????????????????????????????????????????????????????????????????????????????????????????????????????????????????????????????????????????????????????????????????????????????????????????????????????????????????????????????????????????????????????????????????????????????????????????????????????????????????????????????????????????????????????????????????????????????????????????????????????????????????????????????????????????????????????????????????????????????????????????????????????????????????????????????????????????????????????????????????????????????????????????????????TCCATATTTCCAACACATCGGGATCATCCATATTAACCAATTCTGGTACACTACGA???CCACCAATGCGATCAAAATGCAATTCAGAGCATGGTCCACAGGGACCAGTCTCTCCCATTTCCCAAAAGTTATCCTTCATGCTGCCTGGCAAAATATGTTCAGGTTTTAAACCCAAATCCATCCAAAGTTGCTTGCACTCCAAATCAGGTTGCAATCCGCTGGCCTCATCACCTCCAAAATAGGT?ACATATAAACGATCCTTAGGCAAACGCAAACGTTCGGTTAAAAATTCCCAAGCCCAAGTGCAGAT?????????GAAGTAATCGCCAAATGACCAGTT?CCCAACATTTCAAAAAAGGTGTGATG?TACACATCTTTTCCCACATCATCCAA????????????????????????????????????????????????????????????????????????????????????????????????????????????????????????????????????????????????????????????????????????????????????????????????????????????????????????????????????????????????????????????????????????????????????????????????????????????????????????????????????????????????????????????????????????????????????????????????????????????????????????????????????????????????????????????????????????????????????????????????????????????????????????????????????????????????????????????????????????????????????????????????????????????????????????????????????????????????????????????????????????????????????????????????
Archiborborus_orbitalis        ????????????????????????????????????????????????????????????????????????????????CAGAGGAACCTGTTCTATAATCGATAATCCACGATGGACCTTACTTAAATTTGTTAGTCAGTTTATATACCGTCGTTATTAGAATATTTTATAAGAATAATAATTTTCATAAAATTTAATTAAAATATATATCAGATCAAGGTGTAGCTTATGTTTAAGTAGAAATGGGTTACAATAAATTTATTTATACGGAAGTAAATATGAAAAATTTACTGAAGGTGGATTTGATAGTAAAATTATAAAGATTAATAATTTGATTTTAGCTCTAAAATATGTACAACTCTATATTTTATATTTGGAGCTTGAGCTGGAATAGTAGGAACTTCTTTAAGAATTCTAATTCGAGCTGAACTAGGACATCCTGGTGCTTTAATTGGTGATGATCAAATTTACAATGTAATTGTAACAGCCCATGCTTTTGTAATAATTTTTTTTATAGTTATACCAATTATAATTGGAGGATTTGGAAACTGACTAGTTCCTTTAATACTTGGTGCCCCAGATATAGCATTCCCACGAATAAATAATATAAGTTTTTGACTACTACCCCCTTCTCTTACTCTTTTATTAGTAAGTAGTATAGTAGAAAACGGAGCTGGTACAGGGTGAACAGTTTACCCTCCCCTATCTTCAGGGATCGCTCATGGAGGAGCTTCTGTAGATTTAGCTATTTTTTCTCTTCATTTAGCTGGAGTATCTTCAATTTTAGGGGCAGTAAATTTTATTACAACTGTAATTAATATACGATCTACTGGAATCACTTTCGATCGAATACCACTATTTGTTTGATCAGTAGTAATTACTGCATTATTATTATTACTTTCATTACCAGTTTTAGCTGGAGCTATTACTATATTACTAACTGATCGAAATTTAAATACTTCGTTCTTTGACCCAGCTGGGGGAGGAGAC?????????????????????GAGGAGCAACAGTAATTACAAATTTATTATCAGCTATCCCTTATCTTGGAATTGATTTAGTCCAATGAGTATGAGGAGGATTTGCAGTTGATAATGCAACACTTACCCGATTTTTTACATTCCATTTTATTTTACCCTTTATTGTTTTAGCAATAACTATAATCCATTTATTATTTTTACATCAAACAGGGTCAAATAACCCTATTGGATTAAACTCTAATATTGATAAAATTCCTTTCCACCCTTATTTTTCATATAGGGATATTGTAGGGTTTGTAGTAATACTAATAGCTTTAATTCTTTTAACTTTAATTAATCCATACTTATTAGGTGACCCAGATAATTTTATCCCAGCTAATCCTTTAGTAACTCCGGTTCACATTCAACCAGAATGATACTTTTTATTCGCTTATGCCATTTTACGATCAATTCCTAATAAATTAGGAGGAGTAATTGCACTTGTTCTATCAATTGCAATTTTAGCAATTTTACCATTTTATCATTTAAGAAAATTTCGAGGAATCCAATTTTACCCTATTAACCAAGTACTATTTTGAATAATAGTAGTAACAGTAATCTTATTAACATGAATTGGAGCACGACCTGTAGAAGATCCTTATGTATTAATTGGACAAATTTTAACTGTAGTTTATTTTTTATATTATTTAATTAACCCATTAGTAATTAAATGATGAGATAACTTATTAAATTA?????TATTTCCAACACATCGGGATCATCCATATTAACCAATTCTGGTACACTACGA???CCACCAATGCGATCAAAATGCAATTCAGAGCATGGTCCACAGGGACCAGTCTCTCCCATTTCCCAAAAGTTATCCTTCATGCTGCCTGGCAAAATATGTTCAGGTTTTAAACCCAAATCCATCCAAAGTTGCTTGCACTCCAAATCAGGTTGCAATCCGCTGGCCTCATCACCTCCAAAATAGGTCACATATAAACGATCCTTAGGCAAACGCAAACGTTCGGTTAAAAATTCCCAAGCCCAAGTGCAGATTTCTTTTTTGAAGTAATCGCCAAATGACCAGTTTCCCAACATTTCAAAAAAGGTGTGATGGTACACATCTTTTCCCACATCATCCAAGTC?????????????????????????????????????????????????????????????????????????????????????????????????????????????????????????????????????????????????????????????????????????????????????????????????????????????????????????????????????????????????????????????????????????????????????????????????????????????????????????????????????????????????????????????????????????????????????????????????????????????????????????????????????????????????????????????????????????????????????????????????????????????????????????????????????????????????????????????????????????????????????????????????????????????????????????????????????????????????????????????????????????????????????????????
Pycnopota_sp.                  TTAAAATGTATAATTTAACGCTTATGTAGTAGTAGTTATGTTCTTGAAACTTAAAAAATTTGGCGGTATTTTAGTCTATTCAGAGGAACCTGTTCTATAATCGATAATCCACGATGGACCTTACTTAAATTTGTAAATCAGTTTATATACCGTCGTTATTAGAATATTTTATAAGAATAATAATATTCAAAATATTTAATAAAATAATATATCAGATCAAGGTGTAGCTTATATTTAAGTAGAAATGGGTTACAATAAAATTATTTAAATGAATATAAATATGAAAAATTTATTGAAAGTGGATTTGAAAGTAAAATTATAAAGATAAATAATTTGATTTTAGCTCTAAAATATGTACTACTTTATATTTTATATTTGGAGCTTGAGCTGGAATAGTAGGAACTTCCTTAAGAATTTTAATTCGAGCTGAATTAGGACATCCAGGAGCTTTAATTGGTGATGATCAAATTTATAATGTAATTGTTACAGCCCATGCTTTTGTTATAATTTTCTTTATAGTTATACCTATTATAATTGGTGGATTTGGAAATTGATTAGTTCCTCTTATACTAGGAGCACCAGATATGGCCTTTCCACGAATAAATAATATAAGATTCTGAATACTACCACCTTCTCTTACACTCCTTCTTATAAGTAGTATAGTGGAAAACGGAGCTGGTACTGGTTGAACTGTTTACCCCCCGCTCTCATCTAATATTGCTCATGGTGGAGCATCAGTTGACTTGGCTATTTTCTCTCTTCATTTAGCAGGAGTCTCTTCAATTTTAGGGGCTGTAAATTTTATTACTACAGTAATTAATATACGATCAACAGGAATTACATTTGATCGAATACCTTTATTTGTATGATCTGTAGTAATTACAGCTATTCTCCTTCTCTTATCTTTACCTGTTCTTGCTGGAGCTATTACTATACTTTTAACTGACCGAAATTTAAATACTTCTTTCTTTGACCCCGCAGGAGGAGGAGACCCTATTCTTTATCA???????GAGGAGCCACAGTTATTACAAATTTACTGTCTGCTATCCCATACCTTGGACTTGATTTAGTTCAATGAGTATGAGGGGGGTTTGCTGTTGATAATGCAACTTTGACACGATTTTTTACTTTTCATTTTATTCTACCATTTATTGTTTTAGCAATAACTCTTATTCATTTAATATTTTTGCATCAAACTGGATCCAATAATCCTATTGGATTAAACTCTAATATTGATAAAATTCCATTCCATCCCTATTTTACATATAAGGATATTGTTGGATTTTTAGTAATAATTATAGCTCTTATTTTACTAACACTAATTAATCCATATTTATTAGGAGACCCAGATAATTTTATTCCTGCTAATCCCCTAGTAACTCCAGTTCATATTCAACCAGAATGATATTTTTTATTTGCTTACGCAATTTTACGATCTATTCCTAATAAACTTGGAGGAGTAATTGCTTTAGTATTATCTATTGCTATTTTAATAATTCTTCCCTTTTATAACCTTAGTAAATTTCGAGGAATTCAATTTTATCCTATTAATCAAGTAATATTTTGAGTAATAGTAGTTACTGTTATTCTATTAACATGAATTGGAGCTCGACCGGTTGAAGATCCCTATGTAATTACAGGTCAATTATTAACTGTTATTTATTTTCTATATTATTTAGTTAACCCATTAGTAATTAAATGATGAGATAATTTATTAAATTATTCCAGATTTCCAAAACATCGGGATCATCCATGTTGACCAGCTCGGGCACACTGCGA???CCGCC?ATACGATC?AAATGCAATTCTGA?CAGGGACCACATGGTCCAGTTTCGCCCATTTCCCAGAAGTTATCCTTCATGTTGCCCGGCAAAATGTGCTCCGGCTTCAAACCCAAGTCCAACCACAACTGCTTGCACTCCAAGTCGGGTTCCAAGCCGCTGGCCTCATCACCACCAAAGTATGTCACATAAAGGCGATCCTTGGGCAGCGCCAAAGTTTCTGTTAGGAACTCCCACGCCCACGAACAGATCTCCTTCTTGAAGTAATCGCCGAACGACCAATTGCCCAACATTTCGAAGAAGGTGTGATGGTAGACATCCTTGCCCACATCGTCCAAATCCAGTTCAGCACTAAGTCACTTTGTCTTTATGGCATTTGTGAGATGCAGTGTAAGGAACATCTACCATCTAGTATGAGAAGTTAGTGCATTTAAGTCGTTCTTAAATGAGGCCAATTACCCATAGAGGGTGCTAGGCCCGTGCAATGCTAATGATTACTAGAAGATGCTTCCAAAGAGTCGTGTTGCTTGATAGTGCAGCACTAAGTGGGTGGTAAACTCCATCTAAAACTAAATATAACCATGAGACCGATAGCAAACAAGTACCGTGAGGGAAAGTTGAAAAGAACTCTGAATAGAGAGTTAAATAGTACGTGAAACTGCTTAGAGGTTAAGCCCGATGAACCTGAATATCCATTATGGGAAATTCATCATTAAAGTATGTGGTATTTAAAACAATACCG?CTGAAATAGTGTGCATTTTTCCCATATAAGGACATTGTAATCTATTAACATGTTG???CAATTTATCAAAAGACCTAAGTGGTTAAGCTTATTCCAATTAGG?GTCTTCGGA?CGCTAACACAGAATAAATTACCGAACTGGTCTGATAAAGTGTTGATAGATTTTATTGTATATGGTGCTTAAATACCTTCGGGTATTTTAT?AATGGCATTCGAATCATTGATTCGGGTGTTTG??TTATATGCTCCAATATGATTGACAATGCG
Parasphaerocera_sp.            TTAAAATGTAAATTAAAACATTAAAGTAGTATTAGTTATGTTCTTGAAACTTAAAAAATTTGGCGGTATTTTAGTCTATTCAGAGGAACCTGTTCTATAATCGATAATCCACGATGGACCTTACTTAAATTTGTTTGTCAGTTTATATACCGTCGTTATTAGAATATTTTATAAGAATAATAATTTTCATAAAATTTTATTAAATTATATATCAGATCAAGGTGTAGCTTATATTTAAGAAGAAATGGGTTACAATAAATTTATTTAAACGGAAATAAAAATGAAAACTTTATTGAAGGTGGATTTGAAAGTAAAATTATAAAGATTAATAATTTGATTTTAGCTCTAAAATATGTACAACTTTATATTTTATATTTGGTGCATGAGCTGGAATAGTAGGAACTTCATTAAGAATTCTTATTCGAGCAGAATTAGGTCATCCTGGAGCTTTAATCGGAGATGATCAAATTTATAATGTAATTGTAACAGCTCATGCCTTTGTAATAATTTTTTTTATAGTTATACCTATTATAATTGGTGGATTTGGAAATTGACTAGTTCCTTTAATATTAGGAGCTCCAGATATAGCTTTTCCTCGAATAAATAATATAAGTTTTTGATTACTACCCCCATCATTAACTTTATTACTAGTAAGCAGAATAGTTGAAAATGGAGCTGGAACAGGATGAACAGTTTACCCCCCACTATCTGCAGGAATTGCCCATAGAGGAGCTTCCGTTGATTTAGCTATTTTTTCTCTTCATCTAGCTGGAATTTCTTCAATTTTAGGAGCAGTAAATTTTATTACTACAGTTATTAATATACGATCTACAGGAATTTCTTTTGATCGAATACCTTTATTTGTATGATCCGTAGTCATTACTGCTCTTTTATTACTTTTATCCCTTCCTGTTTTAGCCGGTGCTATTACTATACTTTTAACAGACCGAAATATTAATACTTCTTTTTTTGATCCAGCA???????????????????????????????????????????AGTTATTACAAATCTTTTATCTGCAATTCCTTATTTAGGAATTGATTTAGTTCAATGAGTTTGAGGAGGGTTTGCTGTAGATAACGCAACACTAACTCGATTTTTTACATTTCATTTTATTTTACCATTTATTGTTTTAGCAATAGTTATAATCCATCTTTTATTTCTTCATCAAACAGGATCTAATAATCCAATTGGATTAAATTCAAATATTGACAAAATTCCATTCCACCCTTATTTTACTTATAAGGATATTGTAGGATTTATTATAATATTACTATTATTAATTTTATTAACACTCATAAGCCCTAACCTTTTAGGAGACCCCGACAATTTTATTCCCGCAAATCCATTAGTAACTCCAGTCCACATTCAACCAGAATGATATTTCTTATTTGCATACGCAATTTTACGTTCAATTCCTAATAAACTTGGAGGAGTTATTGCTTTAATTATTTCAATTGCTATCTTAGCAATCCTTCCATTTTATCATTTAAGAAAATTTCGTGGTATTCAATTTTACCCAATTAACCAAATTTTATTTTGATTTATACTAGTAATCGTAATTCTATTAACATGAATCGGAGCACGACCAGTAGAAGATCCATATATTATTATTGGTCAAATTTTAACTATTATATATTTTTTATATTATTTAATTAATCCATTAATCATTACATGATGAGATAAACTATTAAACTATTCCAGATTTCCAGCACATCGGGATCATCCATATTGACCAGCTCGGGCACGCTGCGG???CCGCCAATGCGATCAAAATGCAGCTCAGAGCAAGGACCACAGGGTCCAGTTTCGCCCATTTCCCAAAAGTTGTCCTTCATGCTGCCAGGCAAAATGTGCTCGGGCTTTAAGCCCAAATCCAGCCACATTTGCTTGCATTCGAGATCAGGCTCCA?GCCGCTGCCCTCATCACCGCCAAAGTAGGTCACATACAAGCGATCCTTGGGCAATTTCAGGCGATCGGTCAAAAATTCCCAGGCCCAGCTGCAAATCTCCTTCTTGAAATAGTCACCAAACGACCAGTTGCCCAACATTTCAAAGAAAGTATGATGATAGACATCCTTGCCCACATCGTCCAAATCCAGTTCAGCACTAAGTCACTTTGCTTTTATGGTAAATGTGAGATGCAGTGTATGGAACATCATATATCTAATATGAGAAATTAACG?ATTTAAGTCCTTCTTAAATGAGGCCATTTACCCATAGAGGGTGCCAGGCCCGTATAACGTTGATGATTATTAGATGGTGTTTCCAAAGAGTCGTGTTGCTTGATAGTGCAGCACTAAGTGGGTGGTAAACTCCATCTAAAACTAAATATAACCATGAGACCGATAGCAAACAAGTACCGTGAGGGAAAGTTGAAAAGAACTCTGAATAGAGAGTTAAATAGTACGTGAAACTGCTTAGAGGTTAAGCCCGATGAACCTGAATATCCATTGTGGAAAATTCAGCATTGCTAT?????????????????????TA??GTAACCAGTGTGCAATTTTTCCACATAAGGACATTGTAATCTATTAACAATGTAT??ATATTTATCATAAGATCG?CTTGCGAAAGTTTATTCAAATTAATTT?GC?TTGCATATTAACATAGAATAAAT??GCATGGCGATTGGATAAAGTGTTGATAGATT?TATTATATATAGTGCTTAAATTCATTC??GAATTTTAT?AATGACATTTTAATCATTGATTTCATATGTTCA?TTATATGCGCTTATATGATTGACAATGCG
Copromyza_sp.                  TTAAAATGTAATTTTAAACGCTAAAGTAGTATTAGTTATGTTCTTGAAACTTAAAAAATTTGGCGGTATTTTAGTCTATTCAGAGGAACCTGTTCTATAATCGATAATCCACGATGGACCTTACTTAAATTTGTTAATCAGTTTATATACCGTCGTTATCAGAATATTTTATAAGAATAATAATTTTCATAAAATTTTATTAAAATGTATATCAGATCAAGGTGTAGCTTATATTTAAGAAGAAATGGGTTACAATAAATTTATTTAAACGGAAGTAAATATGAAAAATTTATTGAAGGTGGATTTGATAGTAAAATTATAAAGATTAATAATTTGATTTTAGCTCTAAAATATGTACAACTTTATATTTTATATTTGGAGCATGAGCAGGAATAGTGGGTACTTCATTAAGAATCCTTATTCGAGCAGAATTAGGTCATCCTGGTGCTTTAATTGGTGATGATCAGATTTATAATGTAATTGTTACAGCTCATGCTTTTGTAATAATTTTTTTTATAGTTATACCTATTATAATTGGAGGATTTGGAAACTGACTAGTTCCCTTAATACTGGGAGCCCCTGATATAGCTTTTCCCCGAATAAATAATATAAGTTTTTGATTACTACCTCCTTCTTTAACCCTATTATTAGTCAGAAGTATAGTAGAAAACGGAGCTGGCACAGGTTGAACTGTTTACCCTCCTCTGTCTTCAGGGATTGCTCATGGAGGAGCATCAGTTGATTTAGCTATTTTTTCTCTTCACTTAGCTGGAGTTTCCTCTATTTTAGGAGCAGTAAATTTTATTACTACAGTAATCAATATACGATCAACAGGAATCACTTTTGACCGTATACCCCTATTTGTCTGATCAGTTGTAATTACTGCTTTATTACTACTATTATCATTACCTGTGTTAGCAGGAGCTATCACAATATTATTAACTGACCGAAATTTAAATACTTCATTTTTTGACCCTGCTGGAGGAGGAGATCCTATTTTATATCAACATTTAGAGGAGCTACTGTTATTACAAATTTATTATCTGCAATTCCTTATTTAGGTATTGATTTAGTTCAATGAGTGTGAGGAGGGTTTGCTGTCGATAATGCTACTTTAACACGATTTTTTACTTTTCATTTTATTTTACCTTTTATTGTTCTTGCAATAACTATAATTCATTTATTATTTTTACATCAAACAGGATCAAATAATCCTATTGGATTAAATTCTAACATTGATAAAATTCCATTTCACCCATATTTTACTTATAAGGATATTGTGGGATTTATTATTATACTAATAATATTAATTTTATTGACTTTAATTAGCCCTAATTTACTAGGAGACCCTGACAATTTTATCCCAGCTAATCCCTTAGTTACCCCAGTTCATATTCAACCTGAATGATATTTTTTATTTGCTTATGCTATTTTACGATCAATTCCTAATAAACTTGGAGGAGTTATTGCTCTTGCCCTATCAATTGCTATTTTAGCTATTCTTCCATTTTACCATTTAAGTAAATTTCGAGGTATTCAATTTTACCCAATTAATCAAATTTTATTTTGAACTATAGTAGTAACAGTAATTCTATTAACTTGAATTGGAGCTCGACCAGTAGAAGACCCTTATGTTTTAGTAGGACAAATTTTAACTGTAATTTACTTTTTATATTATTTAATTAACCCTTTAATTATTAAATGATGAGATAATTTATTAAACTA????AAATTTCCAAAACATCCGGATCGTCCATGTTCACCAACTCGGGAACACTGCGT???CCGCCAATGCGATCGAAATGCAGCTCCGAGCAAGGTCCGCAAGGCCCCGTTTCTCCCATTTCCCAGAAATTGTCCTTCATGCTGCCCGGCAGAATGTGTTCGGGCTTCAAGCCCAAGTCCAGCCACAGCTGCTTGCACTCCAAGTCGGGTTCCAGACCGCTGGCCTCATCCCCGCCAAAGTAGGTGACATACAAGCGATCCTTGGGCAAATTCAAGCGATCAGTCAAAAACTCCCAGGCCCACGTACAAATCTCCTTCTTGAAGTAATCGCCAAACGACCAATTGCCCAGCATCTCAAAGAAGGTGTGATGGTACACGTCCTTGCCCACATCGTCCAGATC??????????????GTCACTTTGCTTCTTTGGCAAATGTGAGATGCAGTGTATGGAACATCGTAAATCTGGTATGAGAAATTGACG?ATTTAAGTCCTTCTTAAATGAGGCCATTTACCCATAGAGGGTGCCAGGCCCGTATAACGTCAATGATTACTAGAGGGTGTTTCCAAAGAGTCGTGTTGCTTGATAGTGCAGCACTAAGTGGGTGGTAAACTCCATCTAAAACTAAATATAACCATGAGACCGATAGTAAACAAGTACCGTGAGGGAAAGTTGAAAAGAACTCTGAATAGAGAGTTAAATAGTACGTGAAACTGCTTAGAGGTTAAGCCCGATGAACCTGAATATCCATTGTGGAAAATTCATCATTGTGAAT?GCGGTATTT?AAACAATACTG?CAGTAACGGTGTGCATTTTTTCCGCATAAGGACATTGTAATCTATTAACAATATGT??GTATTTATCAAAAGATCA?TCTGCAATGGTTTGTTCAAATTAGATTTGCTCGCATTTCTAACACAGGACAAAT??GCACGGTGATTGGATAAAGCGTTGATAGATTTTTTC?TGTATAGTGCTTAAATTCTTCG??GAATTTTCGGAATGACATCGGACCCATTGGGTCTGTGTGTTCA?TGCGATGCGCTTATATGATTGACAATTCG
Epistomyia_sp.                 TTAAAATGTAAATATTT?TACTAAGGTAGTATTAGTTATGTTCTTGAAACTTAAAAAATTTGGCGGTATTTTAGTCTATTCAGAGGAACCTGTTCTATAATCGATAATCCACGATGGACCTAACTTAAATTTGTTTTTCAGTTTATATACCGTCGTTATTAGAATATTTTATAAGAATAATAATTTTCAATAATTTTTATAAAAATGTATATCAGATCAAGGTGTAGCTTATATTTAAGTAGAAATGGGTTACAATAAATTTATTTATACGGATGTAAATATGAAAAATTTATTGAAGGTGGATTTGATAGTAAAATTATAAAGATTAATAATTTGATTTTAGCTCTAAAATATGTACAACTTTATATTTTATATTTGGAGCTTGAGCAGGAATAGTAGGAACTTCTTTAAGAATTCTAATTCGTGCTGAACTTGGACATCCAGGAGCATTAATTGGTGATGATCAAATTTATAATGTAATTGTTACTGCTCATGCTTTTGTAATAATTTTTTTCATAGTAATACCTATTATAATTGGAGGATTTGGTAATTGATTAGTACCCCTAATATTAGGAGCCCCTGATATAGCATTTCCTCGAATAAATAATATAAGATTTTGACTTCTTCCTCCTTCATTAACACTTTTATTAGTCAGAAGTATAGTGGAAAATGGAGCTGGTACTGGTTGAACAGTTTACCCTCCTTTATCTTCAGGAATTGCCCATGGAGGAGCATCAGTTGACTTAGCTATTTTTTCTCTTCATTTAGCTGGAATTTCATCAATTTTAGGGGCTGTAAATTTTATTACAACAGTAATTAATATACGATCTACAGGAATTACATTTGATCGAATACCTTTATTTGTATGATCAGTTGTAATTACTGCTTTATTACTTCTTCTTTCTTTACCAGTATTAGCTGGAGCTATTACTATATTATTAACAGATCGAAATTTAAATACTTCTTTCTTTGACCCAGCTGGAGGAGGTGACCCAATTCTTTATCAACATTT?GAGGAGCTACAGTAATTACTAATTTATTATCCGCAGTTCCTTATTTAGGTATTGATCTAGTACAATGAGTTTGAGGAGGATTTGCAGTAGACAATGCAACACTTACTCGATTTTTCACCTTTCATTTTATTTTACCTTTTATTGTTTTAGCTATAACAATAATTCATTTATTATTTCTTCATCAAACAGGATCTAATAATCCTATTGGAGTTAATTCTAATATTGATAAAATTCCTTTTCACCCTTACTTTAGTTTTAAGGATATTGTAGGATTTATTGTTATATTAATAGCTTTAATTATATTGACATTAATAAGACCTAACTTATTAGGAGATCCAGATAATTTCATCCCAGCTAATCCTTTAGTTACACCAGTTCATATTCAACCAGAATGATATTTTTTATTTGCTTATGCAATTTTACGATCTATCCCTAATAAATTAGGAGGAGTAATTGCTTTAGTATTATCAATTGCAATTCTAGCTATTTTACCTTTTTATCATTTAAGAAAATTTCGAGGAATCCAATTTTATCCTATTAATCAAGTTCTATTCTGAATTATAGTGGTAACTGTAATTTTATTGACTTGAATTGGAGCTCGACCAGTAGAAGACCCTTATGTATTAATTGGTCAAATTCTTACTGTTGTTTATTTCTTATATTATTTAATTAACCCTTTAGTTATTAAATGATGAGATAATTTATTAAATTATTCCATATTTCAAGCACATCAGGATCGTCCATATTAACCAACTCTGGTACGCTACGA???TCACCAATGCGATCGAAATGCAACTCGGAGCAAGGGCCACAAGGTCCCGTCTCGCCCATTTCCCAGAAATTGTCTTTCATGCTGCCGGGCAGAATGTGTTCCGGTTTCAAACCCAAATCCAACCACAACTGCTTGCACTCGAGATCTGGCTCCAAGCCGCTAGCCTCATCGCCGCCAAAATAGGTCACATACAAGCGCTCCTTGGGCAAACGCAAACGTTCAGTAAGGAACTCCCATGCCCAGGTGCAAATTTCCTTTTTAAAGTAATCGCCAAATGACCAGTTACCCAGCATTTCAAAGAACGTATGATGGTATAC??????????????????????????????????????GTCACTTTGTCTTTATGGCAAATGTGAGATGCAGTGTATGGAACGTCTTAAATCTAGTATGAGAAATTAACG?ATTTAAGTCCTTCTTAAATGAGGCCATTTACCCATAGAGGGTGCCAGGCCCGTATAACGTTAATGATTACTAGAAGATGTTTCCAAAGAGTCGTGTTGCTTGATAGTGCAGCACTAAGTGGGTGGTAAACTCCATCTAAAACTAAATATAACCATGAGACCGATAGTAAACAAGTACCGTGAGGGAAAGTTGAAAAGAACTCTGAATAGAGAGTTAAATAGTACGTGAAACTGCTTAGAGGTTAAGCCCGATGAACCTGAATATCCATTATGGAAAATTCATCATTATGCCT?ATGATATT???AATAATATTG?TGGTAATAGTGTGCATTTTTTCTGTATAAGGACATTGTAATCTATTAACAAATTTTGAATATTTATCAAAAGATCGTTGGGCTTATGTTCATTCAAATTAAT?TTGCTTGCA?TTTTAACATAGAATGAGT??GCT?TACGATTTGATAAAGTGTTGATAGATT?TATTATATATAGTGCTGAAATTTTTTT?AAAATTTTAC?AATAGCATTTAAATCA?TGATTTTTATGTTTA??TTGTATGCACTTATATGATTAACAATGCG
Frutillaria_calida             ????????????????????????????????????????????????????????????????????????????????CAGAGGAATCTGTTCTATAATCGATAATCCACGATGGACCTTACTTAAATTTGTTAATCAGTTTATATACCGTCGTTATTAGAATATTTTATAAGAAAAATAATTTTCAGAAAATTTTATTAAATTATATATCAGATCAAGGTGTAGCTTATGTTTAAGTAGAAATGGATTACAATAAAATTATTTAAACGGAGATAAATATGAAAAATTTATTGAAGGTGGATTTGATAGTAAAGTTATAAAGATTAATAATTTGATTTTAGCTCTAAAATATGTACAACTTTATACTTCATATTTGGTGCTTGAGCAGGAATAGTGGGAACTTCCTTAAGAATTCTTATTCGAGCTGAATTAGGACATCCAGGAGCATTAATTGGAGATGACCAAATTTATAATGTTATTGTCACAGCACATGCTTTTGTAATGATTTTTTTTATAGTAATACCTATTATAATTGGAGGATTTGGAAATTGATTAGTTCCTTTAATATTAGGAGCCCCCGATATAGCTTTTCCTCGAATAAATAATATAAGTTTTTGACTTTTACCTCCTTCTCTTACCCTTTTATTAGTCAGAAGTATAGTAGAAAATGGAGCTGGGACAGGTTGAACCGTTTACCCCCCTCTATCATCAGGAATTGCCCACGGAGGAGCTTCTGTAGATTTAGCTATTTTTTCTTTACATTTAGCTGGAATTTCTTCAATTTTAGGTGCAGTAAATTTCATCACAACTGTAATTAATATACGTTCAACTGGAATTACCTTCGACCGAATACCTTTATTTGTTTGATCAGTTGCAATTACTGCTTTATTACTTTTATTATCTTTACCTGTTTTAGCTGGGGCTATTACAATACTATTAACAGACCGAAACCTAAATACTTCCTTTTTTGACCCTGCTGGTGGAGGAGATCCTATCCTATACCAACATTTAGAGGAGCAACTGTAATTACTAATTTATTATCAGCTATTCCTTATTTAGGATTAGACCTAGTACAATGAGTATGAGGAGGATTCGCAGTAGATAACGCAACTCTTACACGATTTTTCACTTTTCATTTTATTTTACCATTTATTGTATTAGCTATAACTTTAATTCATTTACTATTTCTTCACCAAACAGGATCAAACAACCCCATTGGGTTAAATTCTAATACAGACAAAATTCCTTTCCACCCATATTTTACTTATAAGGATATTTTTGGGTTTGTAATTCTATTAATAAGATTAATTTTATTAACATTAATTAGCCCTAATCTATTAGGAGACCCAGATAATTTTATCCCAGCAAACCCTTTAGTGACCCCAATTCACATTCAACCAGAATGATATTTTTTATTTGCTTATGCAATTCTTCGCTCAATTCCTAATAAGCTTGGGGGAGTAATTGCTTTAGTACTTTCTATTGCAATTTTAGCTATTTTACCTTTTTATCACTTAAGAAAATTTCGTGGAATTCAATTTTACCCTATTAACCAAATATTATTTTGAATTATAGTAGTAGTTGTAATTTTATTAACTTGAATTGGGGCTCGACCAGTAGAAGACCCTTATGTTTTAATTGGACAAATTCTAACAGTAGTATATTTTTTATATTATTTAATTAATCCACTAACAATTAAATGATGAGATAATTTATTAAATTATTCCATATTTCCAAAACATCAGGATCATCCATATTAACCAACTCGGGCACACTGCGA???CCACCAATGCGATCAAAATGCAATTCCGAGCAAGGTCCACAGGGGCCGGTCTCTCCCATTTCCCAAAAGTTATCCTTCATGCTGCCAGGCAAAATGTGTTCAGGTTTCAAACCCAAATCCATCCACAATTGCTTGCACTCCAAATCAGGCTCCAATCCACTGGCCTCATCTCCTCCAAAATAGGTTACATACAAGCGATCTTTGGGCAGACTCAAGCGTTCGGTCAAGAACTCCCAGGCCCAGGTGCAGATTTCCTTCTTAAAGTAATCCCCAAAGGACCAATTGCCCAACATTTCAAAAAAGGTATGATGATAGACATCTTTGCCCACATCATCCAAATC??????????????GTCACTTTGTCTTTATGGCAAATGTGAGATGCAGTGTATGGAACATCTTAAATCTAGTATGAGAAATTAACG?ATTTAAGTCCTTCTTAAATGAGGCCATTTACCCATAGAGGGTGCCAGGCCCGTATAACGTTAATGATTACTAGAAGATGTTTCCAAAGAGTCGTGTTGCTTGATAGTGCAGCACTAAGTGGGTGGTAAACTCCATCTAAAACTAAATATAACCATGAGACCGATAGTAAACAAGTACCGTGAGGGAAAGTTGAAAAGAACTCTGAATAGAGAGTTAAATAGTACGTGAAACTGCTTAGAGGTTAAGCCCGATGAACCTGAATATCCATTATGGAAAATTCATCATTGTGATT?GTAGTATTT?AATAAATACTA?TAATAATAGTGTGCATTTTTTCCATATAAGGACATTGTAATCTATTAACGT?ATT???CAATTTATCAAAAGATCA?TTTGCTTATGTTTATTCAAATTAGT?TTGCTTGCA?AGTTAACATAGAATAAAT??GCT?TATGATTTGATAAAGCGTTGATAGATTTTATTGTGTATAGTGCTTAAATTC?TTC?GGAATTTTAT?AATGGCATTGGAATCATTGATTTCAGTGT?TTA?TTATATGCGCTTATATGATTAACAATGCG
Rachispoda_sp.                 TTAAAATGTAATTAAAAATATAAAAGTAGTATTAGTTATGTTCTTGAAACTTAAAAAATTTGGCGGTATTTTAGTCTATTCAGAGGAACCTGTTCTATAATCGATAATCCACGATGGACCTTACTTAAATTTGTAAATCAGTTTATATACCGTCGTTATTAGAATATTTTATAAGAATAATAATTTTCTTAAAATTTTATTAAATTTTATATCAGATCAAGGTGTAGCTTATATTTAAGTAGAAATGGGTTACAATAAATTTATTTAAACGGAGATAAATATGAAAAATTTATTGAAGGTGGATTTGATAGTAAAATTATAAAGATTAATAATTTGATTTTAGCTCTAAAATATGT??AACATTATATTTTATATTTGGGGCTTGAGCAGGAATAGTAGGAACTTCTTTAAGTATTTTAATTCGAGCAGAACTAGGACACCCTGGAGCCTTAATTGGTGATGATCAAATTTATAACGTAATTGTTACTGCACATGCCTTTGTAATAATTTTTTTTATAGTTATACCTATTATAATTGGGGGATTTGGAAATTGGTTAGTTCCTTTAATATTGGGAGCACCAGATATAGCATTCCCTCGAATAAATAATATAAGATTTTGACTCTTACCTCCTTCATTAACCCTTCTTTTAGTAAGTAGTATAGTAGAAAATGGGGCTGGTACAGGATGAACAGTTTATCCACCCCTATCTTCCGGGATTGCTCACGGTGGGGCTTCTGTTGATTTGGCTATTTTTTCTCTACATTTAGCCGGAATTTCTTCTATTTTAGGGGCCGTAAATTTTATTACAACAGTAATTAATATACGATCTACAGGAATTACTTTTGATCGAATACCCCTATTTGTTTGATCAGTAGTAATTACAGCACTATTATTACTTTTATCTTTACCAGTTTTAGCTGGAGCTATTACAATACTATTAACAGATCGAAATTTAAATACTTCTTTCTTTGACCCCGCTGGAGGAGGAGATCCTATTTTATATCAACATTTAGAGGAGCTACAGTTATTACTAATTTATTATCTGCTGTTCCTTACCTAGGAATAGACCTAGTACAATGAGTTTGAGGAGGATTTGCGGTTGATAACGCAACACTTACCCGATTTTTTACTTTTCATTTTATCTTGCCATTTATTGTATTAGCAATAACTATAATTCATCTATTATTTTTACATCAAACAGGGTCTAATAACCCAATAGGATTAAATTCTAATATTGATAAAATTCCATTTCACCCATATTTTACATATAAGGATATTGTCGGATTTTTAATTATATTAATAAGTTTAATCTTATTAACTTTAATCAATCCTTACTTATTAGGAGACCCAGATAATTTTATCCCTGCTAATCCTTTAGTTACTCCAGCTCATATTCAACCTGAATGATATTTTTTATTTGCTTATGCTATCTTACGATCAATTCCTAATAAACTAGGAGGAGTAATTGCTCTTGTTTTATCAATTGCAATTTTAGCTATCTTACCTTTTTACCACTTAAGAAAATTTCGAGGGATTCAATTCTATCCAATTAACCAAATTTTATTTTGAACTATAGTAACAATTGTAATTTTATTAACTTGAATTGGAGCTCGACCAGTTGAAGAGCCTTATGTGCTGATTGGTCAAATTTTAACTGTTATATATTTTTCTTATTTTTTAATTAATCCTCTAATTATTAAATGATGAGATAATTTATTAAATTATTCCAAATTTCCAAAACATCTGGATCGTCCATATTTACTAATTCGGGCACGCTTCGA???CCGCCTATACGATCAAAATGAAGCTCGGAACATGGACCACATGGACCAGTTTCACCCATCTCCCAGAAGTTATCTTTCATGCTACCTGGTATGACATGTTCTGCCAGCAAACCTAAGTCCAACCAATATTGTTTACATTCCAAGTCAGGCTCTAGACCACTGGCTGCATCACCTCCAAAATATGTTACATACAACCGGTCCTTGGGCAAATGTAAACGTTCAGTCAGAAATTCCCAAGCCCAAGTACAAATCTCCTTCTTAAAGTAGTCACCAAACGACCAGTTTCCCAACATCTCAAAGAAAGTATGATGATACACATCTTTGCCCACATCATCCAAATCGAGTTCAGCACTAAGTCACTTTGTCTTTATGGTAAATGTGAGATGCAGTGTATGGAATGACTAAATTCTAGTATGAAAAATTAGTG?ATTTAAGTCCTTCTTAAAAGAGGCCATATACCCATAGAGGGTGCCAGGCCCGTATAACACTAATGATTACTAGAGGTTATTTCCAAAGAGTCGTGTTGCTTGATAGTGCAGCACTAAGTGGGTGGTAAACTCCATCTAAAACTAAATATAACCATGAGACCGATAGTAAACAAGTACCGTGAGGGAAAGTTGAAAAGAACTCTGAATAGAGAGTTAAATAGTACGTGAAACTGCTTAGAGGTTAAGCCCGATGAGCCTGAATATCCATTATGGAAAATTCATCATTATGAC??TTGATATTT?AAACAATATTATTGTTAATAGTGTGCATTTTTTCCATATAAGGACATTGTAATTTATTAACATA?ATA?ATTATTTATCAAAAGATTA?TTGGCTTAAGTTCATTCAAATTAAT?TTGCTTGCA?TTTTAACACAGAATGAGT??GCT?AATGATTTGATAAAGTGTTGATAGATTTTATTACATATAGTGCTTAAATTC?GTA?AGAATTTTAT?AACGGCATTTGGATCA?TGATTCAGATGTTTTA?GTATATGCACTTATATGATTAACAATGCG
    ;
END;


BEGIN SETS;
CHARSET 12S = 1 - 358;
CHARSET COI = 359 - 1013;
CHARSET CytB = 1014 - 1725;
CHARSET AATS = 1726 - 2126;
CHARSET 28S = 2127 - 2795;

END;
